# Supplementary material for: Intestinal bile acids provide a surmountable barrier against C. difficile TcdB-induced disease pathogenesis
Source: Proc Natl Acad Sci U S A. 2023 May 1;120(19):e2301252120. doi: 10.1073/pnas.2301252120 (PMC10175849; doi:10.1073/pnas.2301252120)
Supplement: Supplementary file 2 — Dataset S01 (XLSX) [file pnas.2301252120.sd01.xlsx]

## Sheet: Sheet1
Name	Formula	Calc. MW	RT [min]	Area: Abx-Treated Fraction 10	Area: Abx-Treated Fraction 9	Area: Abx-Treated Fraction 8	Area: Abx-Treated Fraction 7	Area: Abx-Treated Fraction 6	Area: Abx-Treated Fraction 5	Area: Abx-Treated Fraction 4	Area: Abx-Treated Fraction 3	Area: Abx-Treated Fraction 2	Area: Abx-Treated Fraction 1	Area: Germ Free Fraction 10	Area: Germ Free Fraction 9	Area: Germ Free Fraction 8	Area: Germ Free Fraction 7	Area: Germ Free Fraction 6	Area: Germ Free Fraction 5	Area: Germ Free Fraction 4	Area: Germ Free Fraction 3	Area: Germ Free Fraction 2	Area: Germ Free Fraction 1	Area: Serum Free Media	Area: Healthy Fraction 10	Area: Healthy Fraction 9	Area: Healthy Fraction 8	Area: Healthy Fraction 7	Area: Healthy Fraction 6	Area: Healthy Fraction 5	Area: Healthy Fraction 4	Area: Healthy Fraction 3	Area: Healthy Fraction 2	Area: Healthy Fraction 1
Malondialdehyde	C3 H4 O2	72.0211	0.458	1.13061e+07	9.60609e+06	1.07534e+07	12210713	1.16487e+07	1.00818e+07	8.8115e+06	9.27487e+06	1.4419e+07	9.9753e+06	12330196	1.08735e+07	1.1567e+07	1.24135e+07	1.09283e+07	1.43212e+07	1.09624e+07	1.00788e+07	1.53619e+07	1.05401e+07	1.34171e+07	1.40454e+07	1.3995e+07	14819208	12885833	1.40567e+07	1.42218e+07	1.11952e+07	1.07401e+07	1.45984e+07	1.51503e+07
.beta.-Propiolactone	C3 H4 O2	72.0215	0.468	4.44154e+06	3.77629e+06	4.85795e+06	4.57559e+06	4.58574e+06	4.30785e+06	3.47872e+06	3.56856e+06	5.1221e+06	2.95751e+06	4.77663e+06	4.16929e+06	4.9844e+06	4.21545e+06	4.36434e+06	4.80299e+06	3.98175e+06	3.82952e+06	6.60983e+06	3.45307e+06	4.64887e+06	4.36773e+06	4.73599e+06	5.39698e+06	4.70395e+06	5.0975e+06	5.10445e+06	4.38824e+06	4.7019e+06	5.04011e+06	5.98319e+06
Thioacetamide	C2 H5 N S	75.0141	3.977	2.00697e+06	2.50163e+06	2.7048e+06	2.59662e+06	2.81705e+06	2.7917e+06	1.92744e+06	2.4814e+06	2.60468e+06	2.60221e+06	3.07443e+06	2.42927e+06	2.46908e+06	2.84597e+06	2.89153e+06	3.17503e+06	2.59037e+06	2.7156e+06	2.69264e+06	2.20417e+06	3.28419e+06	3.34187e+06	2.35701e+06	3.078e+06	3.19293e+06	2.86272e+06	3.16695e+06	3.13103e+06	3.3751e+06	3.07142e+06	3.09872e+06
2-Mercaptoethanol	C2 H6 O S	78.0144	0.522	7.31054e+06	2.86535e+06	7.27749e+06	8.54389e+06	1.35746e+07	2.52446e+07	4.31781e+07	3.6235e+07	3.14621e+07	3.98658e+07	1.37174e+06	4.16119e+06	1.8939e+06	1.32249e+06	5.61076e+06	1.39897e+07	1.09955e+07	4.84087e+07	1.73898e+07	19808978	2.69136e+06	287396	3.61128e+06	3.14445e+06	1.10631e+07	2.18949e+07	1.75696e+07	2.49489e+07	5.76788e+07	41979458	1.02584e+07
2908	C5 H11 N	85.0895	0.494	39522183	5.55089e+07	5.30166e+07	3.38707e+07	4.51537e+07	4.0493e+07	3.91334e+07	6.61472e+07	2.62714e+07	3.56998e+07	4.2199e+07	45858702	4.01496e+07	3.42388e+07	3.45178e+07	3.53172e+07	3.69559e+07	5.85437e+07	4.00867e+07	3.155e+07	4.98712e+07	4.41961e+07	3.98239e+07	4.59799e+07	41701840	6.02519e+07	47510283	4.01431e+07	54414669	3.67172e+07	3.68395e+07
Biacetyl	C4 H6 O2	86.0368	0.475	3.71351e+06	3.26951e+06	4.09356e+06	4.58759e+06	3.95665e+06	3.7146e+06	2.97422e+06	3.07785e+06	4.80994e+06	2.26079e+06	4.07015e+06	3.11161e+06	4.08135e+06	4.32537e+06	3.94885e+06	4.61708e+06	3.34729e+06	3.44147e+06	6.14316e+06	3.35505e+06	4.39589e+06	4.20496e+06	4.22434e+06	4.63801e+06	4.24182e+06	5.02867e+06	4.44091e+06	3.87343e+06	4.29017e+06	4.63543e+06	5.26611e+06
Glyceraldehyde	C3 H6 O3	90.0317	0.473	5.20682e+07	4.42468e+07	4.81046e+07	4.73652e+07	5.50638e+07	4.69575e+07	4.54369e+07	4.87234e+07	6.26915e+07	4.61081e+07	5.3887e+07	4.92431e+07	5.20096e+07	5.79581e+07	4.74874e+07	6.43911e+07	4.99755e+07	4.81011e+07	6.37148e+07	4.93237e+07	5.66905e+07	6.00665e+07	5.749e+07	6.53995e+07	5.98849e+07	62320156	5.88811e+07	5.24462e+07	5.84658e+07	7.5072e+07	6.77775e+07
Sulfuric acid	H2 O4 S	97.9675	0.476	1.47185e+07	1.27508e+07	12369623	1.59616e+07	1.26975e+07	1.29585e+07	1.21698e+07	11505396	9.50452e+06	9.3174e+06	1.4557e+07	1.21035e+07	1.74456e+07	1.34812e+07	1.89694e+07	1.50252e+07	1.21563e+07	1.02934e+07	1.2223e+07	1.20376e+07	2.11141e+07	1.40184e+07	248490736	1.39431e+07	1.36035e+07	5.09411e+06	1.60102e+07	1.47024e+07	1.22224e+07	1.16879e+07	1.72541e+07
Cyclohexylamine	C6 H13 N	99.1051	0.83	2.47439e+06	4.4207e+06	4.5687e+06	4.10113e+06	4.26264e+06	4.35381e+06	2.99935e+06	3.6519e+06	3.87347e+06	4.06265e+06	2.28687e+06	3.05779e+06	3.46769e+06	2.40724e+06	2.74077e+06	2.59334e+06	2.97563e+06	4.01682e+06	2.38766e+06	3.57512e+06	1.95981e+06	2.82072e+06	2.74515e+06	1.84409e+06	2.18328e+06	2.9061e+06	2.97802e+06	1.27724e+06	2.72217e+06	1.22194e+06	1.86267e+06
Hexylamine	C6 H15 N	101.121	12.244	3.66723e+07	3.68927e+07	3.6142e+07	3.68306e+07	3.27488e+07	3.10658e+07	2.70578e+07	2.51631e+07	2.32992e+07	2.29263e+07	1.80166e+07	1.56143e+07	1.43834e+07	1.23573e+07	1.18771e+07	9.41071e+06	7.99453e+06	6.1369e+06	5.328e+06	4.79287e+06	96436.1	2.77145e+06	2.16836e+06	1.25833e+06	867291	524237	312329	138169	130660	61607.8	43935.9
4-Hydroxy-but-2-enoic acid	C4 H6 O3	102.032	0.473	25084870	2.99756e+07	2.72593e+07	37716236	2.90325e+07	3.45613e+07	37265709	3.18212e+07	4.69379e+07	2.49949e+07	4.40475e+07	3.55087e+07	3.73427e+07	3.94395e+07	3.74257e+07	4.10443e+07	3.00914e+07	3.46288e+07	5.47577e+07	3.45451e+07	3.35842e+07	3.79664e+07	4.28604e+07	5.09838e+07	3.18134e+07	3.21379e+07	4.21343e+07	3.19755e+07	4.28647e+07	5.29554e+07	4.50451e+07
Choline	C5 H13 N O	103.1	0.431	176859882	166110510	186705757	170550346	191097955	145416929	131945899	152457737	410119572	167039704	191822951	177595197	167128018	161306160	165805161	152227154	144991145	161848806	377546682	151539390	193602177	186701206	169740307	192180913	195317971	202852584	198655118	150418462	160349627	546906820	182066601
3,4-Diaminopyridine	C5 H7 N3	109.064	0.364	4.06614e+06	1.94838e+06	3.28863e+06	3.84763e+06	3.81715e+06	3.65988e+06	4.80099e+06	2.29249e+06	6.20868e+06	3.01739e+06	2.60878e+06	3.28688e+06	2.67135e+06	3.58978e+06	5.18921e+06	1.03099e+07	3.12076e+06	1.45811e+06	831799	1.06258e+06	1.56679e+06	1.65861e+06	2.67449e+06	3.01545e+06	1.34318e+07	6.70215e+06	2.67316e+06	3.39463e+06	1.59815e+06	747043	2.93719e+06
Histamine	C5 H9 N3	111.08	0.583	3.042e+06	2.96671e+06	3.10078e+06	2.9326e+06	3.14284e+06	2.27175e+06	2.3628e+06	2.70304e+06	2.66513e+06	2.46391e+06	3.43696e+06	2.96402e+06	2.97654e+06	3.00596e+06	1.9522e+06	2.47311e+06	2.32012e+06	3.11309e+06	4.65573e+06	1.61392e+06	2.86379e+06	2.53693e+06	2.78281e+06	2.78877e+06	2.71979e+06	2.94882e+06	2.4665e+06	1.54054e+06	1.35504e+06	4.22514e+06	3.33031e+06
2,4-Dimethylthiazole	C5 H7 N S	113.03	3.975	1.66953e+07	1.89038e+07	1.96891e+07	1.7461e+07	2.36484e+07	1.81929e+07	1.55465e+07	1.9863e+07	1.87854e+07	1.86101e+07	2.31235e+07	1.93246e+07	1.99428e+07	2.04045e+07	1.95142e+07	27151492	1.82477e+07	1.58918e+07	22391737	1.82705e+07	1.83089e+07	2.18066e+07	1.84826e+07	2.14528e+07	2.37389e+07	2.14281e+07	2.04857e+07	1.67688e+07	2.35496e+07	2.66037e+07	21905557
2,4-Dimethylthiazole	C5 H7 N S	113.03	1.96	308801	290901	342991	311878	391673	1.05683e+06	321583	251207	270119	245628	432038	299152	252801	320514	300114	675994	250759	261631	344467	217936	201818	331976	291448	375713	390226	405368	980866	270660	391520	325647	322947
Creatinine	C4 H7 N3 O	113.059	0.671	136338	145955	159096	140863	148086	142495	166753	163841	6.41361e+06	146174	153955	124083	143812	124218	125524	140639	135030	154812	3.36839e+06	114221	141025	129867	124322	166810	149322	130436	154637	125752	276244	1.45294e+06	138301
Trifluoroacetic acid	C2 H F3 O2	113.993	0.487	3.02141e+06	3.87742e+06	7.73024e+06	6.9168e+06	7.44786e+06	6.33879e+06	9.18753e+06	9.05472e+06	9.6348e+06	9.17276e+06	6.90712e+06	1.23423e+07	8.64134e+06	9.66701e+06	8.31543e+06	7.0414e+06	1.10818e+07	1.0447e+07	1.15357e+07	1.00597e+07	22150552	1.2279e+07	1.25118e+07	1.82767e+07	1.63088e+07	2.01217e+07	2.44656e+07	2.19356e+07	1.83241e+07	26677807	2.30165e+07
2-Oxo-4-pentenoic acid	C5 H6 O3	114.032	0.461	7.56443e+06	7.2921e+06	8.96254e+06	7.45188e+06	6.90576e+06	7.64779e+06	7.14066e+06	6.99238e+06	1.05493e+07	6.43421e+06	8.31366e+06	7.5495e+06	9.15315e+06	9.22751e+06	8.73345e+06	8.57306e+06	8.3176e+06	6.39302e+06	1.0507e+07	6.1678e+06	8.91217e+06	8.87121e+06	9505482	9.92649e+06	7.94269e+06	9.67557e+06	8.29941e+06	7.69724e+06	8.16339e+06	9.8998e+06	9.36556e+06
H-Gly(Ally)-OH	C5 H9 N O2	115.063	0.623	10702278	1.33345e+07	1.39589e+07	1.15296e+07	6.70814e+06	1.23674e+07	1.04665e+07	11198811	6.56471e+06	5.72509e+06	15542867	9.92155e+06	6.07994e+06	1.39693e+07	1.29741e+07	1.18722e+07	9.26068e+06	1.03204e+07	1.47389e+07	1.03763e+07	1.23291e+07	1.42558e+07	6.2635e+06	1.45056e+07	9.8307e+06	1.02271e+07	4.95932e+06	8.23155e+06	4.58385e+06	1.58066e+07	1.71362e+07
Benzyl isocyanide	C8 H7 N	117.058	0.68	5.56984e+06	6.35772e+06	6.35438e+06	5.15678e+06	7.3775e+06	6.22039e+06	7.79104e+06	6.26721e+06	4.4437e+06	5.67005e+06	6.62117e+06	5.92392e+06	4.49741e+06	6.44123e+06	5.45444e+06	6.53259e+06	8.25582e+06	6.73124e+06	5.33824e+06	5.42256e+06	5.36025e+06	6.91265e+06	5.74425e+06	6.83746e+06	6.69439e+06	7.16877e+06	5.912e+06	8.7027e+06	7.12132e+06	5.01518e+06	6.44068e+06
5-AVA	C5 H11 N O2	117.079	0.501	2.58457e+07	2.35873e+07	2.10561e+07	2.91636e+07	2.90618e+07	2.605e+07	2.41326e+07	2.37763e+07	3.07768e+07	2.51886e+07	3.47285e+07	2.12826e+07	2.44524e+07	1.83777e+07	1.80295e+07	3.21946e+07	2.69203e+07	1.80747e+07	2.6841e+07	1.7779e+07	2.06743e+07	2.51105e+07	2.58506e+07	2.45898e+07	2.05734e+07	3.04569e+07	26009171	2.1668e+07	1.48168e+07	3.40744e+07	2.57956e+07
f 133a	C2 H2 Cl F3	117.98	0.447	109773204	56445557	8.64859e+07	8.63418e+07	8.186e+07	9.07187e+07	8.42574e+07	6.92832e+07	9.7682e+07	8.04516e+07	9.65688e+07	83820746	8.66212e+07	9.08933e+07	8.87767e+07	9.3454e+07	8.02771e+07	7.5793e+07	8.71005e+07	7.97616e+07	5.99459e+07	94991920	84093677	9.84883e+07	76863655	8.15475e+07	8.14395e+07	7.01547e+07	3.88241e+07	6.47809e+07	7.40786e+07
Coumarone	C8 H6 O	118.042	0.461	1.76208e+06	1.55109e+06	1.73007e+06	2.71835e+06	1.67563e+06	1.90804e+06	1.99761e+06	5.91228e+06	1.27182e+06	2.73088e+06	1.52605e+06	1.75214e+06	2.3194e+06	1.69033e+06	2.56647e+06	1.74445e+06	3.86527e+06	2.40435e+06	1.24366e+06	1.49637e+06	1.8012e+06	1.76409e+06	2.15216e+06	2.02218e+06	2.36747e+06	2.28577e+06	2.06346e+06	1.79405e+06	2.68592e+06	1.72652e+06	1.97458e+06
2,3-Octadiene-5,7-diyn-1-ol	C8 H6 O	118.042	3.976	2.01911e+06	2.09556e+06	2.53565e+06	2.30582e+06	2.84718e+06	2.6315e+06	2.4682e+06	2.60362e+06	2.40733e+06	2.49143e+06	2.76698e+06	2.31054e+06	2341023	2.6122e+06	2.64801e+06	3.00839e+06	2.35024e+06	2.53392e+06	2.50257e+06	2.17223e+06	2.94525e+06	2.73863e+06	2.15878e+06	2.80283e+06	3.14371e+06	2.77554e+06	3.13523e+06	2.77236e+06	3.16812e+06	3.07151e+06	2.97973e+06
Indane	C9 H10	118.078	5.798	552702	470294	520806	502318	453904	440566	488386	477908	540853	342801	1.37127e+06	388563	1.1438e+06	481429	375240	383526	453577	315086	252292	264562	179115	259428	298160	484650	333188	252627	237842	327798	303138	152950	143038
Homoserine	C4 H9 N O3	119.058	0.461	5.63795e+06	3.96926e+06	6.41516e+06	6.95259e+06	5.27491e+06	6.10181e+06	4.60473e+06	5.85195e+06	7.59485e+06	5.63564e+06	6.59672e+06	6.72596e+06	6.85228e+06	6.99774e+06	5.79676e+06	8.3708e+06	6.6751e+06	6.16538e+06	9.76751e+06	4.73767e+06	6.86396e+06	7.54955e+06	7.63484e+06	8.12072e+06	5.40001e+06	8.21452e+06	8.08242e+06	6.77087e+06	7.45332e+06	1.05077e+07	8.44953e+06
D-(−)-Erythrose	C4 H8 O4	120.042	0.469	4.48061e+07	3.79762e+07	4.47929e+07	42761497	4.68524e+07	4.19025e+07	4.11442e+07	4.29518e+07	5.4164e+07	4.21512e+07	4.8167e+07	4.53751e+07	4.47986e+07	5.09194e+07	4.3597e+07	5.64219e+07	4.3838e+07	4.39696e+07	5.53602e+07	4.57367e+07	4.86882e+07	5.50322e+07	5.17179e+07	5.82803e+07	5.26325e+07	5.51593e+07	5.13612e+07	4.5349e+07	5.01115e+07	6.5454e+07	5.78912e+07
Picolinamide	C6 H6 N2 O	122.048	0.566	1.56646e+07	1.54392e+07	15955393	1.61277e+07	1.59124e+07	1.47943e+07	7.89243e+06	1.84737e+07	4.70817e+06	1.51881e+07	1.16422e+07	1.58782e+07	1.12375e+07	1.58399e+07	1.55095e+07	6.6338e+06	1.16096e+07	1.4912e+07	1.93839e+07	1.4794e+07	2.01372e+07	2.90248e+07	1.67335e+07	1.61916e+07	7.67929e+06	8.29763e+06	1.73645e+07	1.31166e+07	3.55145e+07	7.52943e+06	1.86334e+07
Taurine	C2 H7 N O3 S	125.015	0.444	155536	644885	460706	230212	503389	173599	167854	221272	500166	507926	463658	750651	274311	187988	440762	496892	211223	185344	590697	147679	140187	165928	197060	359534	457385	336023	264511	154383	198614	13354634	177695
5-Methylcytosine	C5 H7 N3 O	125.059	0.556	6.69494e+06	5.25163e+06	6.31719e+06	1.03301e+07	11475347	8.27435e+06	1.02934e+07	8.18214e+06	1.02103e+07	6.54608e+06	6.07542e+06	5.97404e+06	6.03529e+06	1.08488e+07	8.58489e+06	1.07136e+07	7.62167e+06	8.29535e+06	1.08956e+07	8.81808e+06	8.53537e+06	9.10613e+06	6.8459e+06	1.125e+07	8.50865e+06	5.85005e+06	1.10668e+07	1.00414e+07	7.64955e+06	6.60995e+06	1.24747e+07
leucoline	C9 H7 N	129.058	1.028	3.38579e+06	3.30226e+06	3.15529e+06	2.88544e+06	3.01915e+06	1.57944e+06	1.93929e+06	2.46997e+06	3.28761e+06	2.90633e+06	3.81392e+06	3.1546e+06	2.85821e+06	3.15166e+06	2.73545e+06	2.36059e+06	2.4197e+06	2.68505e+06	3.6212e+06	3.08213e+06	5.47038e+06	3.32927e+06	2.86952e+06	3.50288e+06	3.24823e+06	3.10049e+06	2.43163e+06	3.11498e+06	2.14872e+06	3.21976e+06	3.68293e+06
Pipecolic acid	C6 H11 N O2	129.079	0.558	1.93542e+07	1.89406e+07	1.71701e+07	1.56781e+07	1.65659e+07	1.76665e+07	1.57565e+07	1.62599e+07	16766339	1.66368e+07	2.01852e+07	1.73145e+07	1.36263e+07	1.85804e+07	1.17398e+07	2.35794e+07	1.65496e+07	1.80299e+07	2.12173e+07	1.59391e+07	1.9737e+07	2.10471e+07	1.81172e+07	1.7889e+07	2.09045e+07	2.31963e+07	2.10313e+07	1.32204e+07	1.84446e+07	25641776	1.83412e+07
D-Homoproline	C6 H11 N O2	129.079	0.368	6.49649e+06	834910	5.71427e+06	3.03912e+06	1.40881e+06	6.66158e+06	1.24637e+06	4.99224e+06	1.01e+06	560317	9.01445e+06	6.86858e+06	5.75085e+06	7.51649e+06	2.58541e+06	8.45972e+06	2.28184e+06	6.22469e+06	1.00594e+06	5.36416e+06	6.49853e+06	691552	6.15475e+06	453761	2.13969e+06	1.45245e+06	7134887	4.22357e+06	6.43133e+06	1.5691e+06	1.26631e+06
4-guanidinobutanal	C5 H11 N3 O	129.09	0.596	1.91978e+07	24996921	2.38008e+07	2.1334e+07	2.45532e+07	2.38924e+07	2.14513e+07	2.21808e+07	2.14487e+07	1.82617e+07	2.13279e+07	23976186	2.05432e+07	2.44881e+07	2.12925e+07	2.00091e+07	2.00386e+07	1.89178e+07	2.19723e+07	1.67815e+07	2.17826e+07	1.9571e+07	2.04557e+07	1.92313e+07	1.8805e+07	25406654	2.31345e+07	1.42177e+07	9.43861e+06	2.58592e+07	20628583
indol-2-one	C8 H5 N O	131.037	1.023	2.69597e+06	3.08529e+06	2.57415e+06	2.73021e+06	2.67691e+06	1.26759e+06	1.59925e+06	2.13641e+06	3.55102e+06	3.17746e+06	2.9295e+06	2.81737e+06	2.53133e+06	2.56282e+06	2.51315e+06	1.74507e+06	2.23205e+06	2.29864e+06	3.09586e+06	2.69152e+06	5.91557e+06	2.4178e+06	2.41634e+06	2.28202e+06	2.65289e+06	2.50903e+06	1.70621e+06	2.73835e+06	1.58387e+06	3.29252e+06	2.62967e+06
MW5604750	C9 H9 N	131.073	0.688	1.21297e+06	1.30305e+06	1.4684e+06	1.25396e+06	1.60804e+06	1.20054e+06	1.54554e+06	1.32849e+06	934342	1.09544e+06	1.3824e+06	1.01113e+06	1.32727e+06	1.3018e+06	1.10666e+06	1.44375e+06	1.76481e+06	1.10895e+06	1.08503e+06	1.21288e+06	1.08358e+06	1.43405e+06	1.06308e+06	1.49243e+06	1.31835e+06	1.31521e+06	1492422	2.26759e+06	1.64531e+06	949598	1.31335e+06
L-(+)-Leucine	C6 H13 N O2	131.095	0.397	6.11263e+07	6.71429e+07	8.21263e+07	8.25278e+07	8.44118e+07	6.91701e+07	6.19086e+07	120668722	4.24147e+07	47256390	75141379	5.40706e+07	6.46819e+07	7.90619e+07	4.01755e+07	5.86212e+07	47708174	119251858	6.08217e+07	4.86739e+07	6.91904e+07	8.47161e+07	7.36797e+07	5.67973e+07	6.74641e+07	85061960	103946000	6.48941e+07	142880865	6.15199e+07	7.87058e+07
beta-Leucine	C6 H13 N O2	131.095	0.636	180898228	192199922	172648298	205521000	213130419	197447352	177992480	4.76823e+07	149697660	152913886	229965141	148379695	188635445	172854598	190342052	208726772	223215885	274427054	185853607	186557203	170052642	248733726	207859343	253918708	184442158	199783761	195733904	183611630	395516311	177303803	3.61835e+07
3-Methylsulfolene	C5 H8 O2 S	132.024	0.477	3.86539e+06	3.73291e+06	4.84326e+06	2.7276e+06	4.95514e+06	3.76739e+06	3.14827e+06	2.9909e+06	2.61159e+06	3.98309e+06	4.9782e+06	2.48301e+06	4.94458e+06	4.8121e+06	2.6415e+06	4.09674e+06	2.08698e+06	6.63965e+06	2.5717e+06	4.87525e+06	5.56702e+06	4.20772e+06	1.98208e+06	4.69686e+06	5.86486e+06	3.83894e+06	4.71944e+06	4.12252e+06	4.38309e+06	4.4871e+06	4.79604e+06
4,5-Dihydroxy-2,3-pentanedione	C5 H8 O4	132.042	0.454	9.68667e+06	9.02101e+06	1.12275e+07	10300877	1.0222e+07	9.72612e+06	8.4758e+06	8.34345e+06	1.30676e+07	8.35878e+06	10393720	9.60698e+06	1.17894e+07	1.15079e+07	1.09105e+07	1.12184e+07	1.00933e+07	8.19624e+06	1.45116e+07	7.89279e+06	1.06949e+07	1.12087e+07	11899510	12944397	1.08472e+07	1.28824e+07	1.09283e+07	7.98015e+06	9.57735e+06	1.24229e+07	12786606
DL-Ornithine	C5 H12 N2 O2	132.09	0.513	8.70881e+06	8.52801e+06	8.64759e+06	6.51661e+06	9.17479e+06	8.61123e+06	8.9332e+06	6.66974e+06	9.61034e+06	8.42177e+06	7.63565e+06	8.61852e+06	8.06536e+06	6.83847e+06	8.2963e+06	1.04737e+07	6.79263e+06	6.33089e+06	7.84088e+06	8.07893e+06	8.41198e+06	9.53458e+06	9.28626e+06	9.96547e+06	9.30175e+06	9.58152e+06	9.59898e+06	8.75932e+06	9.81369e+06	9.03168e+06	1.07607e+07
AM0530000	C8 H7 N O	133.053	0.589	113663768	122545483	121633860	119808011	127626722	108794220	121349414	181902400	7.08067e+07	115172754	131785387	109723849	112124043	106537368	8.68032e+07	118119246	9.72036e+07	186727067	129176169	8.62868e+07	162789331	128586909	113139507	147585439	124427934	117282866	146521644	113020212	190285038	103614540	2.27665e+07
Cinnamyl alcohol	C9 H10 O	134.073	4.146	25163.9	526518	2.56558e+06	183639	550424	404645	104850	57951.9	217868	86029.5	155246	858783	1.76938e+06	1.88045e+06	99614.8	133378	120529	50495	66324.1	54543.8	89962	102091	33657.8	43423.5	88483.7	118440	49354	10782.9	74958.4	64080.5	71122.9
Adenine	C5 H5 N5	135.054	1.195	116221	112271	116663	145490	98457.7	122345	156394	108000	149301	126958	116586	118723	17714.5	15737.7	135234	115671	364984	146894	150567	127719	214711	120266	137576	144477	152168	150462	13902.1	3.10872e+06	174191	270522	136099
Benzylformamide	C8 H9 N O	135.068	1.533	1.89609e+06	1.74895e+06	1.79668e+06	7.26561e+06	7.20136e+06	1.76586e+07	3.80211e+06	5.17656e+06	1.4736e+06	1.62956e+06	5.48532e+06	1.57843e+06	1.66895e+06	5.92057e+06	6.09091e+06	2.54704e+07	5.25387e+06	1.4508e+06	2.17248e+06	1.58611e+06	1.24758e+06	1.77189e+06	1.6641e+06	2.76232e+06	5.57724e+06	6.20834e+06	1.56634e+07	6.10396e+06	1.37211e+06	2.52384e+06	6.12935e+06
LQ5400000	C8 H8 O2	136.053	1.162	151950	171525	175144	206667	182055	205931	199863	21061.4	204988	22190.3	190802	206294	182983	200372	177866	207527	190965	194696	194598	13537.1	177987	180364	178586	216358	216328	1.32819e+06	1.97684e+06	40186.5	212661	20789	194555
YU0650000	C7 H8 N2 O	136.064	0.867	978550	1.14073e+06	1.37067e+06	1.43573e+06	1.84756e+06	490834	524159	1.0132e+06	1.86437e+06	1.08717e+06	1.15774e+06	1.01973e+06	1.07677e+06	1.33413e+06	1.1201e+06	965255	838562	1.55439e+06	1.56101e+06	1.57025e+06	145800	955798	783757	1.1958e+06	1.22781e+06	904426	495165	566515	1.03933e+06	1.0846e+06	958006
pentetrazol	C6 H10 N4	138.09	0.591	1.40774e+06	1.18298e+06	1.92366e+06	1.49529e+06	1.58072e+06	1.5203e+06	869906	893097	2.19003e+06	1.40569e+06	1.31902e+06	1.22911e+06	1.08491e+06	1.35364e+06	1.39422e+06	1.78901e+06	1.05228e+06	1.01494e+06	3.01876e+06	1.30516e+06	1.60403e+06	1.47676e+06	1.43342e+06	902601	2.12177e+06	1.99067e+06	1.58609e+06	1.30011e+06	262164	1.69172e+06	1.67223e+06
l-Histidinal	C6 H9 N3 O	139.075	0.577	1.74434e+07	1.75306e+07	1.86346e+07	17964125	1.7772e+07	16664195	9.65299e+06	20417103	7.06591e+06	16991388	1.38568e+07	1.778e+07	1.25908e+07	1.76183e+07	1.70538e+07	8.58573e+06	12904697	1.65577e+07	2.32062e+07	1.62778e+07	2.19462e+07	31173173	1.83723e+07	1.82723e+07	1.58648e+07	1.06687e+07	1.87825e+07	1.55805e+07	3.6696e+07	1.04968e+07	1.98985e+07
Sulfurol	C6 H9 N O S	143.04	0.553	1.27367e+07	1.23365e+07	1.43422e+07	1.17453e+07	1.26237e+07	11519344	8.77817e+06	9.14264e+06	1.85191e+07	1.17554e+07	1.30833e+07	1.21868e+07	1.20187e+07	1.2408e+07	1.22953e+07	12144388	1.25346e+07	1.20518e+07	2.26255e+07	13173439	3.04638e+07	1.32987e+07	1.3096e+07	1.33107e+07	1.37375e+07	1.38837e+07	1.28338e+07	9.24955e+06	1.14975e+07	2.05445e+07	1.09034e+07
lepidine	C10 H9 N	143.073	0.692	2.74337e+06	2.54973e+06	2.23548e+06	2.59962e+06	2.64749e+06	2.2439e+06	2.8805e+06	2.387e+06	1.66424e+06	1.90162e+06	2.3877e+06	2.04957e+06	2.17232e+06	2.52058e+06	2.20646e+06	2.66476e+06	3.53869e+06	2.11797e+06	1.81238e+06	2.17725e+06	1.97896e+06	2.7293e+06	2.08998e+06	2.55463e+06	2.43562e+06	2.62138e+06	2.65292e+06	3.89766e+06	3.21084e+06	1.61473e+06	2.35411e+06
lactide	C6 H8 O4	144.042	0.465	5.76144e+06	4.95379e+06	5.78004e+06	5.77931e+06	6.76018e+06	5.38918e+06	4.7985e+06	5.51043e+06	7.14793e+06	4.84432e+06	6.45875e+06	5.86196e+06	5.87396e+06	6.46933e+06	5.76448e+06	7.08556e+06	5.82145e+06	5.46283e+06	6.96147e+06	6.13864e+06	6.554e+06	6.56061e+06	7.3526e+06	7.60451e+06	5.75618e+06	6.06799e+06	7.27118e+06	6.00227e+06	6.21601e+06	7.87931e+06	7.60316e+06
FG7175000	C9 H7 N O	145.053	0.692	6.0321e+06	6.73015e+06	6.5369e+06	6.37577e+06	7.82521e+06	5.18933e+06	7.87666e+06	6.11674e+06	4.5773e+06	4.08645e+06	5.24337e+06	4.64397e+06	4.27112e+06	5.41347e+06	5.75856e+06	7.41601e+06	8.75067e+06	4.38761e+06	4.22685e+06	3.49611e+06	5.05136e+06	6.95398e+06	5.51299e+06	6.43169e+06	6.76774e+06	5.20811e+06	7436503	11617044	8.21494e+06	4.20542e+06	5.7843e+06
2954	C9 H7 N O	145.053	0.862	1.29767e+07	1.28857e+07	1.48807e+07	1.87195e+07	3.07869e+07	1.324e+07	2.11692e+07	2.4137e+07	1.23082e+07	3.56079e+07	1.20898e+07	12056456	1.39874e+07	1.80877e+07	2.0444e+07	1.55999e+07	2.30658e+07	2.18187e+07	2.02059e+07	3.42528e+07	1.34833e+07	1.16026e+07	1.21152e+07	1.19604e+07	1.36161e+07	1.59919e+07	1.26978e+07	2.6189e+07	2.2244e+07	2.2554e+07	3.76384e+07
TH9185000	C8 H6 N2 O	146.048	1.238	1.92014e+06	1.82261e+06	1.61904e+06	1.58613e+06	1.49242e+06	558899	1.04114e+06	1.05667e+06	1.81621e+06	1.72957e+06	1.82112e+06	1.76108e+06	1.65926e+06	1.56434e+06	1.54042e+06	809766	1.04538e+06	1.20344e+06	1.82739e+06	2.01401e+06	2.52227e+06	1.50321e+06	1.45181e+06	1.58654e+06	1.70127e+06	1.41011e+06	874872	1.65293e+06	821675	1.70347e+06	1.89667e+06
DL-Glutamine	C5 H10 N2 O3	146.069	0.455	4.05891e+07	45306148	666746264	4.46022e+07	6.45445e+07	4.05507e+07	5.20009e+07	5.61397e+07	4.70849e+07	5.99187e+07	511032676	65892931	977603764	5.35304e+07	1003236897	78953552	54859829	502582777	593703631	4.3264e+07	968288891	4.66617e+07	858109196	4.91642e+07	5.18154e+07	4.75096e+07	5.25899e+07	953070049	4.74537e+07	345401161	372188022
DL-Lysine	C6 H14 N2 O2	146.106	0.488	2.10482e+07	2.00791e+07	2.06394e+07	1.86134e+07	2.06141e+07	1.87952e+07	17955788	1.89054e+07	19028537	1.90308e+07	2.11286e+07	1.8326e+07	1.66629e+07	2.03904e+07	1.57862e+07	2.44109e+07	1.81736e+07	1.8993e+07	2.37486e+07	1.84185e+07	2.19361e+07	2.23502e+07	2.02675e+07	2.17744e+07	2.10555e+07	23256585	2.27521e+07	1.68094e+07	2.05988e+07	2.57522e+07	2.01012e+07
3-(2-Furylmethyl)-1H-pyrrole	C9 H9 N O	147.068	1.024	5.89251e+06	5.87446e+06	4250285	4.38169e+06	4.04715e+06	2.06346e+06	2.84516e+06	2.76992e+06	3.56678e+06	3554523	7.75201e+06	4.27073e+06	5.04225e+06	5.73973e+06	3.44272e+06	3.51907e+06	3.00384e+06	3.05366e+06	4.16344e+06	4.67254e+06	6.76836e+06	7.12692e+06	5.77423e+06	7.05409e+06	5.72908e+06	5.71848e+06	4.69304e+06	5.41175e+06	3.02774e+06	4092029	8.11522e+06
Cinnamic acid	C9 H8 O2	148.052	0.589	126997112	129744334	134374740	133183006	140096216	127058459	132517641	202686914	7.4073e+07	126542967	147169855	121489150	124234615	119914613	9.78369e+07	134593568	109154689	206838600	142125500	9.27122e+07	178023928	143350567	125034310	162738115	138528550	131413872	160327367	124452724	217412382	118323250	3.76981e+07
L-(-)-methionine	C5 H11 N O2 S	149.051	0.488	8.11949e+06	9.02356e+06	1.17407e+07	9.89247e+06	9.30686e+06	1.03344e+07	8.81749e+06	1.28799e+07	9.04241e+06	9.5834e+06	1.21372e+07	8.58614e+06	1.16129e+07	1.12935e+07	9.39133e+06	1.2928e+07	8.4712e+06	14967004	1.28392e+07	1.16783e+07	1.26316e+07	1.17689e+07	8.86274e+06	1.10659e+07	1.39887e+07	1.12814e+07	1.19001e+07	1.05385e+07	1.67021e+07	1.26829e+07	1.31801e+07
Paracetamol	C8 H9 N O2	151.063	0.591	9.99089e+06	1.28167e+07	1.43756e+07	1.36535e+07	1.50086e+07	1.34162e+07	9.74184e+06	1.28138e+07	1.00323e+07	1.07862e+07	15181424	11790467	1.16417e+07	1.35838e+07	1.15661e+07	1.03972e+07	1.02693e+07	1.37601e+07	10670013	1.29081e+07	8.20758e+06	1.1508e+07	1.21315e+07	1.34502e+07	1.35229e+07	1.31769e+07	1.47641e+07	8.51615e+06	8.59124e+06	1.3209e+07	1.05813e+07
DL-Histidine	C6 H9 N3 O2	155.069	0.745	5.21116e+07	6.83564e+07	6.98543e+07	3.01539e+07	2.6751e+07	4.75725e+07	1.62161e+07	2.09147e+07	2.57806e+07	4.71851e+07	3.34895e+07	2.9505e+07	2.6713e+07	2.3394e+07	6.63449e+07	2.22935e+07	1.38357e+07	1.99193e+07	6.29311e+07	5.42981e+07	27098752	2.50517e+07	5.9757e+07	6.55762e+07	5.92588e+07	2.29534e+07	2.09423e+07	1.16515e+07	15750817	2.93049e+07	2.96499e+07
DL-Histidine	C6 H9 N3 O2	155.07	0.46	1.3676e+07	1.42037e+07	1.39714e+07	15204136	1.6461e+07	1.40717e+07	1.27773e+07	1.42776e+07	1.44916e+07	1.32233e+07	1.64754e+07	14441264	1.56241e+07	1.59885e+07	1.45765e+07	2.03954e+07	1.42908e+07	1.29017e+07	1.76419e+07	1.43613e+07	1.54043e+07	1.74235e+07	1.68103e+07	1.76609e+07	2.0314e+07	2.04337e+07	1.80522e+07	1.39408e+07	1.50056e+07	22630190	1.62137e+07
1,5-DAN	C10 H10 N2	158.084	1.691	129212	130693	149035	122853	155812	204102	5.01813e+06	2.74249e+06	124556	111382	150974	128835	101802	107116	125138	171822	1.7021e+06	1.2357e+06	156278	107563	96172.3	114135	111008	154240	110761	111235	167598	1.81049e+06	609461	123128	120666
3-(1-Methyl-1H-pyrrol-2-yl)pyridine	C10 H10 N2	158.084	2.552	579637	606172	530624	542154	769088	1.01296e+06	1.48918e+07	662471	621585	437918	935898	515216	485209	769272	531729	1.24831e+06	9.94458e+06	491420	928976	562645	556160	675491	368477	673655	684854	665922	1.1417e+06	1.84345e+07	694324	874792	757522
1,5-DAN	C10 H10 N2	158.084	0.687	2.05439e+06	1.83338e+06	1.65165e+06	1.89104e+06	1.87851e+06	1.60496e+06	2.175e+06	1.61563e+06	1.32687e+06	1.26811e+06	1.64981e+06	1.50183e+06	1.5638e+06	1.59213e+06	1.66226e+06	1.824e+06	2.27467e+06	1.50775e+06	1.41036e+06	1.61274e+06	1.45236e+06	1.94057e+06	1.5655e+06	1.76658e+06	1.93194e+06	1.86546e+06	1.88274e+06	2.69182e+06	2.0962e+06	1.68927e+06	1.75755e+06
Citiolone	C6 H9 N O2 S	159.035	3.976	168535227	183874738	187728897	169596832	224792225	173297730	150888117	183874558	175557546	164429690	210954337	165827568	186953542	194688565	168950111	255359649	176224030	160905578	230826592	182764071	179297689	225509456	184084405	210354736	224390281	230197993	205920962	154110376	237848269	244945310	193488693
Citiolone	C6 H9 N O2 S	159.035	1.959	3.09939e+06	3.07523e+06	3.67342e+06	3.11623e+06	4.34685e+06	1.01722e+07	2.89797e+06	3.09408e+06	2.77584e+06	2.44775e+06	3.92222e+06	2.84965e+06	2.92704e+06	3.19602e+06	2.77471e+06	6.581e+06	3.1661e+06	2.8409e+06	3.40782e+06	2.91047e+06	2.32987e+06	3.8574e+06	3.08234e+06	4.21628e+06	4.03314e+06	3.81573e+06	9.91215e+06	2.40375e+06	3.99655e+06	3.15292e+06	3.23722e+06
2-Methyl-4-quinolinol	C10 H9 N O	159.068	2.18	305065	237429	291818	261811	341262	324854	201222	2.43529e+07	351888	361513	352299	333963	322826	345992	345362	405314	154564	2.33866e+07	1.77331e+06	320625	20338.9	22416.7	319234	383948	381448	20547.5	447847	85392.2	14288632	34043.5	481570
4-Methylcarbostyril	C10 H9 N O	159.068	3.976	1.01004e+06	1.07993e+06	1.26014e+06	1.20285e+06	1.25293e+06	1.33095e+06	1.17873e+06	1.14385e+06	1.15177e+06	1.09823e+06	1.39748e+06	1.0776e+06	1.07788e+06	1.35527e+06	1.28729e+06	1.36292e+06	1.11667e+06	1.07989e+06	1.18458e+06	1.13321e+06	1.35469e+06	1.42527e+06	957310	1.32905e+06	1.24835e+06	1.35113e+06	1.46743e+06	1.30215e+06	1.50466e+06	1.46469e+06	1.44444e+06
medorinone	C9 H8 N2 O	160.063	3.459	3.51721e+06	3.43399e+06	3.36419e+06	3.0841e+06	3.57601e+06	1.27726e+06	2.06466e+06	2.53675e+06	3.34011e+06	3.65185e+06	3.66193e+06	3.24085e+06	3.10029e+06	3.00151e+06	3.48253e+06	1.85712e+06	1.92131e+06	2.34608e+06	3.70011e+06	3.1794e+06	4.56151e+06	2.98424e+06	2.85561e+06	3.0392e+06	3.13275e+06	3.09629e+06	1.8813e+06	2.703e+06	2.73579e+06	3.71955e+06	3.68909e+06
1,5-Anhydro-D-fructose	C6 H10 O5	162.053	0.483	2.11471e+07	26549786	21621387	35418754	2.87895e+07	3.03229e+07	3.37628e+07	3.08209e+07	4.13195e+07	2.02828e+07	3.94328e+07	3.13175e+07	3.39694e+07	3.67769e+07	3.21748e+07	3.85863e+07	2.54043e+07	2.97968e+07	4.89727e+07	3.08753e+07	3.11268e+07	3.2401e+07	40000196	4.60401e+07	2.88217e+07	2.80532e+07	3.91165e+07	2.91985e+07	4.16589e+07	5.01009e+07	4.10592e+07
(E)-p-coumaric acid	C9 H8 O3	164.047	0.484	5.44362e+06	8.41474e+06	6.50092e+06	5.07292e+06	9.09289e+06	6.27972e+06	8.92816e+06	8.22101e+06	5.28788e+06	4.57141e+06	9.25065e+06	4.27357e+06	9.39141e+06	5.20922e+06	4.84636e+06	9.30675e+06	4.40033e+06	1.49478e+07	4.93013e+06	4.09713e+06	7.28565e+06	6.4624e+06	8.22086e+06	6.37224e+06	9.55354e+06	9.74167e+06	5.79285e+06	9.33204e+06	8.77577e+06	6.60204e+06	7.07987e+06
2-Deoxyhexopyranose	C6 H12 O5	164.068	4.145	14791.7	381236	1.77221e+06	96901.9	303553	342421	77025.9	9975.9	148289	20975.6	102999	605286	1.35842e+06	1.27225e+06	17083.1	49856.6	88669.6	29794.4	25760.6	8932.91	11046.8	22544.1	14389.3	32265.7	17502.6	14183.1	41756.6	10621.8	10331	11122.8	10881.6
DL-Phenylalanine	C9 H11 N O2	165.079	0.585	181262305	188364952	195383578	189716947	206613338	171187246	190005858	280134119	125160103	176718864	217528741	173211529	177201559	183142406	154069690	202156306	167877007	290408616	207411271	153460781	233495097	211408700	184277418	234952313	206979692	199322607	214322579	180953113	332520132	187762983	104882229
3-(4-Methyl-3-pentenyl)thiophene	C10 H14 S	166.082	0.589	1.00734e+07	1.0524e+07	1.06905e+07	9.68503e+06	9.7218e+06	9.08219e+06	8.61929e+06	1.53755e+07	5.89096e+06	8.7762e+06	1.08546e+07	9.27742e+06	8.5468e+06	9.17031e+06	8.05262e+06	10741640	7.39101e+06	1.68547e+07	8.12984e+06	7.15633e+06	1.02477e+07	9.34925e+06	8.77348e+06	1.12895e+07	9.94001e+06	8.98886e+06	1.12901e+07	8.73072e+06	1.49295e+07	8.15351e+06	1.02583e+07
N-((4-AMINO-2-METHYL-5-PYRIMIDINYL)METHYL)FORMAMIDE	C7 H10 N4 O	166.085	0.56	4.92453e+06	4.04413e+06	4.97281e+06	8.21418e+06	9.62818e+06	6.73422e+06	5.35052e+06	6.4255e+06	9.80684e+06	4.41182e+06	4.32482e+06	4.51135e+06	4.62697e+06	8.86397e+06	7.7353e+06	4.66487e+06	6.71027e+06	5.9007e+06	8.90772e+06	7.98212e+06	6.46691e+06	7.5616e+06	4.88792e+06	9.22388e+06	9.75825e+06	3.68472e+06	1.01078e+07	8.92759e+06	6.81757e+06	4.69516e+06	1.13659e+07
norhaman	C11 H8 N2	168.069	4.796	1.15341e+06	1.35148e+06	1.16357e+06	381163	321918	1.38695e+06	2.6426e+07	1.31405e+06	2.04815e+06	1.35159e+06	1.64071e+06	1.26707e+06	1.21313e+06	396198	208591	1.42828e+06	2.15857e+07	1.18613e+06	1.63769e+06	1.15401e+06	1.04127e+06	1.26102e+06	947467	1.28826e+06	334589	1.1002e+06	1.38018e+06	1.7012e+07	1.44008e+06	1.46877e+06	999932
Pyridoxine	C8 H11 N O3	169.074	0.593	2.76189e+07	3.93437e+07	4.25535e+07	3.68934e+07	4.03898e+07	4.06819e+07	3.07616e+07	4.17949e+07	3.01148e+07	2.96138e+07	4.3972e+07	3.75253e+07	3.07487e+07	3.44494e+07	3.10694e+07	3.49845e+07	3.05643e+07	38290433	3.51604e+07	3.12509e+07	3.12373e+07	3.41619e+07	3.33493e+07	4.28224e+07	3.84357e+07	2.89082e+07	4.33107e+07	2.84779e+07	3.2112e+07	3.94804e+07	4.11234e+07
moroxydine	C6 H13 N5 O	171.112	0.526	111376	114648	96563.2	120690	105465	102108	168203	112176	5.78741e+06	127043	91838.1	102400	104052	115706	99662.6	113518	103707	109047	1.63539e+06	92696.9	142472	124678	106158	153363	107385	110464	151527	126530	125793	442001	108989
2-Bromophenol	C6 H5 Br O	171.952	0.455	208774	124914	120016	86014	191068	211330	210983	325691	380170	295125	223841	254958	253687	299719	309478	423721	283737	77221.6	439592	397536	1.09464e+06	441167	438813	457623	489818	669380	753653	725713	503247	1.1174e+06	879407
4-Hydroxy-1H-indole-3-acetonitrile	C10 H8 N2 O	172.064	3.839	167197	146262	192984	189814	115812	310470	2.42817e+06	227882	134483	97334.2	231990	43964.8	63334.1	193397	86326.9	331489	2.62155e+06	221056	141291	43738.8	135617	131230	164229	90683.4	168878	101230	173318	1.25528e+06	82528.2	179419	64598.7
4-Hydroxy-1H-indole-3-acetonitrile	C10 H8 N2 O	172.064	4.06	515697	675248	375556	407445	432657	149083	274632	223093	695003	406132	378812	363920	454540	235077	387142	159511	154541	222574	454438	320436	3.58267e+06	314469	321311	246865	329077	335945	214636	97409	167860	365573	199436
5-Amino-5-carboxy-2-hydroxy-1-pentene-1-diazonium	C6 H10 N3 O3	172.071	12.655	5.86495e+07	5.49756e+07	5.94627e+07	7.01992e+07	66274907	6.44496e+07	5.86234e+07	4.89064e+07	6.28573e+07	7.17657e+07	6.12063e+07	6.60785e+07	6.32779e+07	6.89647e+07	4.95444e+07	6.77342e+07	5.08017e+07	7.75619e+07	4.16623e+07	39379133	9.6055e+06	5.91551e+07	5.94555e+07	60127883	100450214	4.21828e+07	1.08732e+06	41921298	7.57767e+06	2.82434e+07	4.37423e+07
2-Quinolinecarboxylic acid	C10 H7 N O2	173.048	1.088	4.71361e+06	4.96554e+06	3.4824e+06	4.37462e+06	3.5924e+06	1.57868e+06	1.86499e+06	2.89577e+06	5.40033e+06	5.20742e+06	4.11033e+06	5.59181e+06	4.40351e+06	3.99417e+06	3.86815e+06	2.03673e+06	2.51668e+06	2.95937e+06	4.08252e+06	4.73801e+06	9.33884e+06	3.90589e+06	4.35345e+06	3.70989e+06	3.67629e+06	3.60579e+06	2.61751e+06	3.31823e+06	1.98993e+06	4.25501e+06	4.42512e+06
3-Indoleacetamide	C10 H10 N2 O	174.079	1.023	15633071	16986977	1.3747e+07	1.54928e+07	1.56138e+07	7.17307e+06	8.58905e+06	1.23772e+07	1.8861e+07	1.79267e+07	1.6284e+07	1.64419e+07	1.49788e+07	1.38787e+07	1.41238e+07	10378276	1.22482e+07	1.50396e+07	19683507	1.71836e+07	3.7358e+07	1.40297e+07	1.33195e+07	1.29884e+07	1.42631e+07	13970725	1.2679e+07	1.64875e+07	9.74621e+06	1.78272e+07	1.47537e+07
DL-Arginine	C6 H14 N4 O2	174.111	0.615	718560536	1052230475	1054674755	1005698640	1063249022	1076684708	584566539	856195056	929672170	1049481286	1024619858	1072508416	780853902	1067487414	975982134	847806531	716521825	871746000	956351011	1014600512	1237136646	1127459298	1030429290	833611254	777546932	768040196	986046371	630928591	1042643809	1208283030	1344209416
Guanidinosuccinic acid	C5 H9 N3 O4	175.058	0.508	147424897	132061427	152624737	127741498	208430716	148885575	124925058	200048310	128844267	166574255	142036203	135419257	152439352	160488044	119927358	216682107	137869373	190418136	156482109	138924589	138053279	142001633	139855884	175338390	151104050	188544457	171770392	128780031	239041050	169988475	145962790
5-hydroxyindole acetaldehyde	C10 H9 N O2	175.063	3.976	114433447	117154404	123160538	114431540	141750855	106402930	9.84339e+07	118227819	103923615	117059833	126341675	114342053	124802932	137619090	123017096	149511551	105018497	9.5557e+07	128741568	113233296	127473268	146029614	112194947	138291074	123939721	124784740	115473727	8.90854e+07	152016951	163606926	114167548
Indole-3-acetic acid	C10 H9 N O2	175.063	1.973	1.65748e+06	1.78976e+06	1.45329e+06	1.48467e+06	1.65301e+06	4.39395e+06	1.32281e+06	1.57205e+06	1.26041e+06	1.42355e+06	1.69286e+06	1.20726e+06	1.2308e+06	1.95092e+06	1.88525e+06	3.40825e+06	1.43099e+06	1.20036e+06	1.66107e+06	1.47871e+06	1.49602e+06	1.60147e+06	1.28996e+06	1.99453e+06	1.7011e+06	1.57464e+06	4.19068e+06	1.02945e+06	1.90738e+06	2.11234e+06	1.41125e+06
5-hydroxyindole acetaldehyde	C10 H9 N O2	175.063	4.141	4.70765e+06	3.1032e+06	6.05999e+06	2.82326e+06	1.3415e+07	2.41174e+06	3.65618e+06	6.88004e+06	13416280	1.92359e+06	15986069	2.46501e+06	4.29173e+06	2.85706e+06	1.10147e+06	1.34615e+07	9.14398e+06	8.42789e+06	4.43685e+06	1.16573e+07	2.75953e+06	5.71324e+06	2.2066e+06	6.21483e+06	1.32946e+07	1.09108e+07	1.14451e+07	1.11594e+07	1.31115e+06	3.19205e+06	12260558
2020	C10 H11 N O2	177.079	1.448	2.01508e+06	1.82196e+06	2.2047e+06	2.28229e+06	3.36739e+06	2.25463e+07	5.11355e+06	1.74505e+06	1.63086e+06	1.58131e+06	2.10963e+06	1.56331e+06	2.00071e+06	2.01752e+06	2.35717e+06	3.28298e+07	7.61098e+06	1.51871e+06	1.85356e+06	1.43717e+06	2.10263e+06	1.89444e+06	1.68919e+06	2.16401e+06	2.25807e+06	2.11694e+06	1.96062e+07	7.67695e+06	1.78856e+06	1.95361e+06	1.73853e+06
phenacetin	C10 H13 N O2	179.094	1.559	60554.3	99595.5	72266.3	99167.5	70774.5	479055	64543.5	60371.3	75729.8	13351.2	98984.1	92941.3	12197.5	85127.8	82222.4	6.65649e+06	119658	112410	115595	76459	230643	99578.8	97705.2	128890	128356	117012	1.05419e+06	120919	120530	168237	18000.3
DL-TYROSINE	C9 H11 N O3	181.074	0.484	2.11599e+07	2.27257e+07	2.24469e+07	2.01554e+07	2.51316e+07	2.29473e+07	2.4072e+07	2.72962e+07	1.14363e+07	1.5425e+07	26274584	2.18118e+07	2.50845e+07	1.79044e+07	1.93035e+07	2.90956e+07	2.00322e+07	34495802	1.52919e+07	1.76726e+07	2.42915e+07	2.09183e+07	2.21114e+07	2.25235e+07	2.73283e+07	2.53678e+07	2.36321e+07	21725067	4.11244e+07	1.80279e+07	2.13495e+07
Dicyclohexylamine	C12 H23 N	181.183	4.549	584338	831145	641210	636660	190118	982971	208017	243299	227876	200396	766028	849815	672831	678967	156501	591650	202279	193662	149875	178228	178441	667848	793526	616365	228159	230779	1.33266e+06	185078	181273	170089	148878
MFCD00661061	C3 H6 N2 O7	182.017	0.496	2.7186e+06	1.99945e+06	2.33807e+06	2.44844e+06	2.66351e+06	2.15743e+06	1.88333e+06	2.27375e+06	1.57626e+06	1.88468e+06	2.17542e+06	2.12494e+06	2.25827e+06	2.25737e+06	2.06601e+06	2.22211e+06	2.33848e+06	1.42548e+06	1.68099e+06	1.96072e+06	1.18475e+06	2.03042e+06	2.33243e+06	1.94718e+06	1.85635e+06	1.62941e+06	1.72407e+06	1.56667e+06	1.09937e+06	1.1021e+06	1.78888e+06
Dibenzothiophene	C12 H8 S	184.035	0.445	3.27756e+06	2.55415e+06	3.4015e+06	3.15578e+06	4.49592e+06	3.42167e+06	3.00091e+06	2.85778e+06	9.72541e+06	2.65566e+06	4.21938e+06	3.80906e+06	3.19811e+06	3.87429e+06	3.9448e+06	4.63415e+06	3.58378e+06	3.28592e+06	7.44172e+06	2.91933e+06	3.23319e+06	4.03429e+06	3.70263e+06	4.57081e+06	4.23609e+06	3.43642e+06	5.10948e+06	3.52054e+06	4.80851e+06	5.68303e+06	4.28856e+06
Indoleacrylic acid	C11 H9 N O2	187.063	0.685	114721816	129326876	117427900	110358141	114694699	9.31187e+07	140345740	107132342	7.35367e+07	7.9845e+07	103264968	8.6646e+07	114056024	103446246	8.723e+07	116906879	152980678	9.35116e+07	7.87279e+07	8.88781e+07	88326605	111025873	8.97281e+07	119624029	107579092	118546255	116732175	170387418	133937550	8.6675e+07	101197114
N8-Acetylspermidine	C9 H21 N3 O	187.168	0.7	417121	385565	251252	303105	710994	223394	761307	720491	3.59997e+06	821161	344665	1.08684e+06	542193	952448	605195	441388	1.51297e+06	791800	8.35426e+06	1.61814e+06	166766	2.92015e+06	2.82658e+06	6.30258e+06	3.4854e+06	6.56782e+06	3.42398e+06	1.59199e+06	1.65839e+06	1.86571e+07	757886
(3-Hydroxy-2-oxo-2,3-dihydro-1H-indol-3-yl)acetonitrile	C10 H8 N2 O2	188.058	1.236	1.06631e+06	775741	742253	680409	401200	158099	158061	108534	327386	359171	656399	678894	762753	632266	569080	280168	204512	230770	598480	446053	1.53857e+06	628233	727341	750468	739081	554109	243908	408671	135908	421306	579537
[(4Z)-5-(Methylsulfanyl)-4-penten-2-yn-1-yl]benzene	C12 H12 S	188.066	0.692	1.12528e+07	1.10805e+07	1.06846e+07	1.07885e+07	1.19993e+07	9.19661e+06	1.42057e+07	1.12042e+07	7.8104e+06	8.37603e+06	1.01795e+07	8.75185e+06	1.37968e+07	1.00938e+07	9.5475e+06	12354712	1.46579e+07	9.51549e+06	7.5169e+06	8.85636e+06	8.63267e+06	11140240	9.55983e+06	1.25079e+07	1.10657e+07	1.18209e+07	1.19001e+07	1.68524e+07	1.31137e+07	8.92664e+06	1.07479e+07
Acetylisatin	C10 H7 N O3	189.042	0.65	3.31578e+06	4.79641e+06	2.64777e+06	2.08277e+06	1.42725e+06	299583	440866	675452	1.66561e+06	2.53371e+06	2.86907e+06	3.52225e+06	3.22857e+06	2.65416e+06	1.91667e+06	348860	386319	868803	2.2454e+06	2.59709e+06	6.79253e+06	3.53917e+06	3.86413e+06	3.07691e+06	1.62661e+06	1.36251e+06	628586	1.00484e+06	632554	969030	3.76924e+06
Triisopropanolamine	C9 H21 N O3	191.152	1.901	717543	3.11333e+07	6.86971e+07	37568841	3.68639e+07	2.43244e+07	9.20138e+06	1.82901e+06	2.29856e+07	3.17177e+06	694058	3.04235e+07	3.65214e+07	4.45193e+07	3.96415e+07	3.90716e+07	3.24077e+07	2.24412e+07	1.23194e+07	940366	2.23992e+06	881898	1.03849e+06	1.02289e+06	3.35764e+06	943868	5.93108e+06	1.01768e+06	1.9057e+06	1.48057e+07	906973
3'-Hydroxycotinine, Cis-	C10 H12 N2 O2	192.09	1.009	2.59919e+06	2.80666e+06	5.80328e+06	4.92205e+06	2.20704e+06	1.13912e+06	1.11045e+06	772445	1.06007e+06	1.95443e+06	7.3586e+06	6.02117e+06	5.43578e+06	4.8948e+06	3.95967e+06	3.04058e+06	1.00069e+06	857969	2.2664e+06	3.71078e+06	3.62287e+06	8.55524e+06	7.18433e+06	8.58703e+06	8.9373e+06	3.30827e+06	3.69799e+06	3.45637e+06	2.89616e+06	2.08502e+06	11756047
Methylhippuric acid	C10 H11 N O3	193.074	0.759	3.66478e+06	3.63321e+06	3.9902e+06	3.58361e+06	4363831	2.93546e+07	3.64861e+06	5.20822e+06	2.69521e+06	3.07372e+06	4.33882e+06	3.54261e+06	3.60091e+06	3.79923e+06	3.30381e+06	2.83195e+07	3.55019e+06	3.59409e+06	3.38132e+06	3.12189e+06	3.38593e+06	4.00265e+06	3.39317e+06	4.02394e+06	4.09978e+06	4.1789e+06	3.07826e+07	4.62266e+06	4.68545e+06	3.42967e+06	4.77693e+06
2-Methyl-1,2,3,4-tetrahydro-4,6,7-isoquinolinetriol	C10 H13 N O3	195.089	1.436	2.59698e+06	2.43171e+06	2.80449e+06	3.04701e+06	4.43212e+06	2.98954e+07	6.65698e+06	2.30085e+06	2.34228e+06	2.13769e+06	2.95597e+06	2.21725e+06	2.56463e+06	2.72819e+06	3.19182e+06	4.4261e+07	1.00699e+07	2.08302e+06	2.45886e+06	1.9726e+06	2.87414e+06	2.45304e+06	2.34945e+06	2.9e+06	2.96853e+06	2.8757e+06	2.58768e+07	1.01007e+07	2.54745e+06	2.5878e+06	2.40312e+06
diethylcarbamazine	C10 H21 N3 O	199.168	0.68	105750	122530	112322	114441	124319	114535	103151	137546	285912	122714	129246	104168	116379	104282	99065.2	118067	93203.8	129965	563204	95888.9	118391	109024	104369	125869	125357	109502	129819	105569	177031	2.59568e+06	116104
clonitrate	C3 H5 Cl N2 O6	199.983	0.451	5.45744e+06	7.84403e+06	6.92963e+06	8.45887e+06	6.69179e+06	8.70858e+06	8.6384e+06	6.07334e+06	7.99258e+06	8.35025e+06	5.92332e+06	6.00247e+06	6.85236e+06	6.08348e+06	7.84425e+06	8.83186e+06	5.92381e+06	5.0587e+06	6.68512e+06	7.08698e+06	5.77328e+06	5.555e+06	7.91721e+06	5.22771e+06	7.00726e+06	6.52605e+06	5.7937e+06	6.04002e+06	5.07219e+06	4.3819e+06	4.79641e+06
11-Aminoundecanoic acid	C11 H23 N O2	201.173	0.98	2.28478e+06	2.56757e+06	2.53162e+06	2.51549e+06	3.55817e+06	2.35015e+06	1.94822e+06	1.68123e+07	1.84381e+06	1.61456e+06	3.61712e+06	2.32982e+06	2.27409e+06	3.03904e+06	2.73841e+06	2.95619e+06	1.84432e+06	8.14265e+06	3.47204e+06	1.86072e+06	2.02082e+06	2.71654e+06	2.88179e+06	2.87061e+06	2.94674e+06	3.21539e+06	3.29077e+06	2.28055e+06	1.28306e+07	2.9881e+06	2.52708e+06
DA9185000	C12 H10 O S	202.045	0.428	218287819	250111440	238629484	252647271	261170970	247472147	238044470	256877463	245261591	230489140	263157905	234143097	227933818	242799076	223008592	277502551	253193755	195100706	226117056	216383106	259624090	233522498	258176889	242589020	233245729	279139508	238967648	195259557	222237757	218960310	273658491
1-Oxo-1,2,4-butanetricarboxylic acid	C7 H8 O7	204.028	0.406	7.02351e+06	6.6488e+06	7.57904e+06	6.78015e+06	7.40524e+06	7.07348e+06	8.18711e+06	6.6533e+06	4.19021e+06	6.55462e+06	9.06099e+06	6.54062e+06	9.15564e+06	6.91335e+06	6.85971e+06	6.51252e+06	7.42017e+06	7.28786e+06	5.89776e+06	7.19148e+06	7.53557e+06	7.10543e+06	8.46704e+06	7.142e+06	7.27769e+06	7.88036e+06	5.89239e+06	7.58876e+06	8.78879e+06	8.29798e+06	8.72518e+06
1,4,5-Trihydroxy-5-hydroxymethyl-2-methoxycyclohex-1-en-3-one	C8 H12 O6	204.064	0.478	1.86029e+06	1.48154e+06	2.05039e+06	1.2197e+06	1.41233e+06	1.83619e+06	1.23651e+06	1.61697e+06	1.99084e+06	1.21768e+06	1.98022e+06	1.75623e+06	1.88505e+06	1.41528e+06	1.67819e+06	1.60788e+06	1.69139e+06	1.54172e+06	2.10691e+06	1.21926e+06	1.70549e+06	1.40608e+06	1.77682e+06	1.93739e+06	1.40483e+06	1.3017e+06	1.86479e+06	1.74457e+06	1.59629e+06	1702370	2.14888e+06
DL-Tryptophan	C11 H12 N2 O2	204.09	0.69	152353790	171665847	165742913	158651311	169569282	136541423	211432487	156992898	109163927	118672780	150410379	129378117	157587945	149482220	125661465	174474854	224309427	136004019	118859077	129378469	124458255	157081316	132341369	172761639	161532581	171368184	171321578	259307307	191736790	133258494	154450308
quinoclamine	C10 H6 Cl N O2	207.01	0.478	1.78086e+06	1.44188e+06	1.86965e+06	1.86443e+06	2.15877e+06	1.77827e+06	1.71332e+06	2.55153e+06	1.71924e+06	1.45951e+06	1.81697e+06	1.58104e+06	1.69467e+06	1.70187e+06	1.70304e+06	2.64901e+06	1.61506e+06	2.40004e+06	1771360	1.52768e+06	1.87639e+06	1.68912e+06	1.67034e+06	1.9229e+06	2.30765e+06	1.97896e+06	1.9659e+06	1.14189e+06	3.00969e+06	1.99956e+06	1.82752e+06
methyl isoquinoline-3-carboxylate	C11 H9 N O2	209.043	0.576	6.67701e+07	8.11275e+07	7.50294e+07	7.26903e+07	9.02552e+07	6.47046e+07	5.58463e+07	102036688	5.03067e+07	7.10676e+07	100534646	5.30021e+07	5.61804e+07	7.08517e+07	6.39006e+07	8.16982e+07	7.44617e+07	8.8224e+07	85929192	6.23085e+07	6.86397e+07	8.67231e+07	7.38673e+07	100879233	9.22627e+07	8.97053e+07	9.65333e+07	5.88892e+07	117754532	8.11121e+07	7.7704e+07
AMAC	C13 H10 N2 O	210.079	5.376	122544	172952	178060	878946	521345	560318	1.111e+06	357227	845083	506154	41204.9	106385	70512.2	44536.3	228106	439208	472315	779541	389513	473551	41026.3	40368.7	96098	50784.2	905228	736831	860262	924676	639729	514748	617800
240I539PWQ	C5 H14 N O6 P	215.056	0.744	1.0202e+06	1.04163e+06	1.16595e+06	980890	1.31233e+06	9.70923e+06	1.14096e+06	1.29912e+06	837978	847861	1.44308e+06	991311	842362	1.26096e+06	851851	1.11515e+07	1.26297e+06	881982	1.08561e+06	836879	1.02906e+06	1.17465e+06	861947	1.24585e+06	1.27196e+06	1.29397e+06	1.13821e+07	1.4005e+06	1.52198e+06	1.03809e+06	1.65508e+06
2,3,4-Trihydroxy-3-methylbutyl dihydrogen phosphate	C5 H13 O7 P	216.04	0.434	104637281	119340773	148747011	152782238	148483694	126059951	153443514	112253060	153031572	256947963	172261807	139880475	145194636	134395470	145138045	168353668	132934349	147274793	169132579	131715017	169646717	157812330	115763003	180685410	139481703	124368116	121983523	140918362	155657836	196600250	136186414
4-amino-2-methyl-5-phosphooxymethylpyrimidine	C6 H10 N3 O4 P	219.04	0.443	2.0319e+06	1.59645e+06	2.27125e+06	2.15519e+06	2.81695e+06	1.51832e+06	1.49378e+06	2.4413e+06	2.27163e+06	2.22451e+06	2.5887e+06	1.12041e+06	2.7649e+06	2.36952e+06	1.8519e+06	3.2162e+06	2.42933e+06	1.491e+06	2.43489e+06	1.92402e+06	2.57467e+06	2.72975e+06	2.64066e+06	2.69046e+06	2.29105e+06	3.06821e+06	2.38151e+06	3.0312e+06	1.89853e+06	2.74196e+06	2.80629e+06
D-PANTOTHENIC ACID	C9 H17 N O5	219.111	0.513	3.02593e+06	3.23157e+06	3.33043e+06	4.91005e+06	3.58889e+06	3.04545e+06	3.69561e+06	3.66961e+06	1.47826e+06	2.60898e+06	4.03541e+06	4.6174e+06	2.78553e+06	2.97456e+06	3.79978e+06	3.49702e+06	3.92363e+06	3.61786e+06	3.20178e+06	2.81687e+06	4.01258e+06	3.06946e+06	3.02233e+06	3.84273e+06	3.04087e+06	5.11462e+06	5.15282e+06	1.69231e+06	4.83229e+06	4.61519e+06	2.99118e+06
1D-3-amino-1-guanidino-1,3-dideoxy-scyllo-inositol	C7 H16 N4 O4	220.117	0.703	1.9211e+06	4.09893e+06	1.29907e+06	5.39701e+06	4.95744e+06	2.477e+06	1.66878e+06	3.36873e+06	1.51142e+06	4.37015e+06	1.58965e+06	2.21634e+06	2.49088e+06	2.80204e+06	2.36674e+06	1.13498e+06	1.55165e+06	2.14719e+06	1.82625e+06	3.87386e+06	3.41749e+06	1.29444e+06	1.92716e+06	1.85107e+06	2.42286e+06	1.89857e+06	1.75674e+06	1.06698e+06	1.43086e+06	1.93693e+06	2.29899e+06
Cyprodenate	C13 H25 N O2	227.188	5.328	1.51461e+06	5.72973e+06	995986	4.22059e+06	917443	633863	783496	1.61008e+06	827278	861447	1.15282e+06	2.5989e+06	2.02861e+06	4.5015e+06	1.04736e+06	561617	961042	770365	777820	866972	538565	1.24727e+06	5.18557e+06	1.23217e+06	3.89964e+06	694701	589221	534728	522282	586417	507317
Leu-pro	C11 H20 N2 O3	228.147	0.95	84989.8	49934.7	63727	45391.7	69027.2	103219	1.63795e+06	585736	212837	65560.2	62673.5	79648.8	84829.4	56388	145626	782341	3.90012e+06	687821	330822	62376.5	26554.9	333298	175727	82099.6	127007	107525	332839	2.2863e+07	4.49901e+06	78854.7	50060.3
TES (buffer)	C6 H15 N O6 S	229.062	0.524	4.82298e+06	4.16427e+06	2.84281e+06	5.62554e+06	3.03212e+06	4.88273e+06	3.89112e+06	7.678e+06	2.13897e+06	3.76748e+06	5.61088e+06	3.56267e+06	2.49203e+06	3.21103e+06	3.89744e+06	5.97678e+06	5.33475e+06	8.46978e+06	4.35827e+06	2.43036e+06	6.80872e+06	3.32128e+06	2.54527e+06	4.33188e+06	5.55747e+06	2.61436e+06	4.32549e+06	4.40302e+06	7.07227e+06	3.04996e+06	2.35196e+06
propyphenazone	C14 H18 N2 O	230.142	0.621	831455	913529	1.04485e+06	798495	872687	989598	1.10685e+06	857473	393187	651469	1.22296e+06	1.03557e+06	745674	970455	677745	1.58845e+06	1.08977e+06	731006	706679	647495	663196	943361	789311	1.22428e+06	723270	915628	1.53609e+06	1.03173e+06	1.1733e+06	665314	921503
Leu-Val	C11 H22 N2 O3	230.163	1.547	48538.7	45990.6	35457.6	51996.8	64155.6	73543.6	2.00252e+06	338516	51156.5	45725	61261.3	46715.5	54555.8	53869	71348	88374.5	1.17973e+06	123883	60673.2	37181.4	33852.3	100136	48477	104912	141203	106563	224540	6.45478e+06	1.23726e+06	53539.8	32431.5
MFCD00010043	C16 H10 S	234.049	0.47	3.31869e+06	3.46025e+06	3.3191e+06	3.45893e+06	3.58039e+06	3.3454e+06	2.8861e+06	2.38601e+06	3.80177e+06	3.48575e+06	2.83783e+06	3.63897e+06	3.87228e+06	3.72077e+06	3.3063e+06	3.91957e+06	3.19975e+06	2.58887e+06	3.35894e+06	3401010	3.33596e+06	3.52381e+06	3.98378e+06	3.21649e+06	4.16181e+06	4.23763e+06	3.82957e+06	3.30557e+06	2.74495e+06	2.69149e+06	4.05866e+06
Formylkynurenine	C11 H12 N2 O4	236.079	0.568	2.22021e+06	3.07814e+06	2.4608e+06	2.4379e+06	2.76312e+06	1.16478e+06	1.92531e+06	1.60031e+06	892159	2.51999e+06	2.25218e+06	2.07141e+06	2.2301e+06	2.68197e+06	2.07224e+06	1.93012e+06	2.58622e+06	1.57727e+06	1.92169e+06	2.25743e+06	3.38689e+06	2.09396e+06	2.55146e+06	2.52569e+06	3.09354e+06	2.81057e+06	2.14536e+06	4.24157e+06	1.28752e+06	2.0379e+06	2.61321e+06
1,3-Dipropylxanthine	C11 H16 N4 O2	236.127	0.569	697681	733229	556739	649547	925565	592412	545652	6.45001e+06	712911	1.0542e+06	493553	1.03312e+06	760142	767802	704295	978056	1.95288e+06	1.38043e+07	2.56988e+06	578341	479832	2.99074e+06	1.51142e+06	1.76326e+06	1.73678e+06	1.38577e+06	1.82603e+06	470383	1125431	1.04375e+06	543230
SECONAL	C12 H18 N2 O3	238.131	0.77	287762	296923	270956	342236	280426	1.76787e+06	176184	270607	153728	177074	296340	243232	259602	266787	180762	1.37091e+06	217448	286167	205170	239483	212062	212714	227114	252970	340593	264274	1.40784e+06	191089	180755	235346	267244
4-Hydroxy-5-(3,4,5-trihydroxyphenyl)pentanoic acid	C11 H14 O6	242.08	3.7	1.1121e+07	1.16851e+07	1.34164e+07	1.03682e+07	13694938	9.61468e+06	1.08014e+07	1.13837e+07	1.03566e+07	11335267	1.53559e+07	1.18215e+07	1.20516e+07	1.2546e+07	1.12093e+07	1.28897e+07	10951945	11034343	1.21222e+07	10545179	1.26345e+07	13808265	1.13388e+07	1.41901e+07	1.28394e+07	1.25713e+07	1.29879e+07	1.61701e+07	1.32869e+07	1.38555e+07	1.40844e+07
THIOMETON	C6 H15 O2 P S3	245.996	0.631	6.00396e+06	7.1386e+06	7.08379e+06	7.99894e+06	8.97164e+06	7.07103e+06	5.26249e+06	6.74542e+06	1.22097e+07	5.87777e+06	6.70561e+06	5.3209e+06	4.1611e+06	4.50856e+06	5.73216e+06	1.1497e+07	6.3493e+06	6.27508e+06	1.35102e+07	6.3758e+06	6.16684e+06	7.83446e+06	7.81233e+06	7.19883e+06	7.35492e+06	7.01568e+06	7.68302e+06	4.04876e+06	7.15442e+06	1.77213e+07	7.61557e+06
N(2)-succinyl-L-glutamic acid	C9 H13 N O7	247.069	0.584	790133	1.05085e+06	1.09129e+06	883130	1.26751e+06	891380	809778	1.4967e+06	1.14266e+06	844925	1.10156e+06	831579	839125	1.00315e+06	797102	1.16561e+06	807740	1.52725e+06	2.10444e+06	805403	1.03403e+06	924069	751405	1.23151e+06	1.04985e+06	1.20931e+06	1.14046e+06	882291	2.87979e+06	1.89981e+06	922990
(3S,9aS)-3-(1H-Imidazol-5-ylmethyl)tetrahydro-2H-pyrido[1,2-a]pyrazine-1,4(3H,6H)-dione	C12 H16 N4 O2	248.127	1.139	1.08063e+06	2.09171e+06	2.03434e+06	2.98231e+06	2.58265e+06	5.12736e+06	3.91571e+06	2.59932e+06	1.26148e+06	1.64386e+06	1.61629e+06	2.32235e+06	1.35641e+06	3.34053e+06	1.95665e+06	3.66983e+06	3.86435e+06	3.57933e+06	2.72038e+06	2.16171e+06	995273	2.53416e+06	1.88009e+06	1.944e+06	2.71175e+06	2.08235e+06	2.38396e+06	2.39149e+06	4.12336e+06	1.72724e+06	2.50559e+06
6-Hydroxy-2-(4-hydroxybenzylidene)-1-benzofuran-3(2H)-one	C15 H10 O4	254.058	2.992	24206.7	35454.5	31925.8	98981.9	6.7098e+06	2.57743e+06	176155	70351	40804	43098.7	24146.9	39923.3	31631.8	53416.6	1.12611e+07	2.94491e+07	416564	38491.5	75198	29744.2	34204.8	161804	24450.5	75610.5	153296	2.67688e+06	268705	220289	48936.7	43139.1	43948.7
N-Methyldioctylamine	C17 H37 N	255.292	6.716	5.17627e+07	5.31597e+07	4.5712e+07	4.761e+07	4.84256e+07	4.74437e+07	3.98389e+07	4.34379e+07	4.05875e+07	3.69852e+07	2.12128e+07	2.21711e+07	3.469e+07	2.54934e+07	1.84037e+07	2.69109e+07	2.38077e+07	2.39627e+07	2.19502e+07	1.82981e+07	5.32515e+06	1.01252e+07	1.58595e+07	1.46266e+07	1.27474e+07	1.25183e+07	1.09623e+07	9.29649e+06	9.3602e+06	8.53264e+06	6.4615e+06
3-Carboxy-1-(beta-D-ribofuranosyl)pyridinium	C11 H14 N O6	256.082	3.535	48863	64110.8	33253.7	77778.3	62302.7	35938.8	50255.8	71076.4	50438.8	71197.1	34678.1	80158.2	179944	92360.6	74434.6	111070	71780.3	40913	20224.9	48438	12608.1	92632.5	103764	241167	139410	113000	1.44083e+06	154401	84812.7	24519.5	82317.3
Ancymidol	C15 H16 N2 O2	256.121	1.96	674107	694663	831092	703159	746630	2.00188e+06	668567	720114	601215	669444	926818	706624	765550	859879	747985	1.50088e+06	669563	745512	699739	629756	648865	950492	740792	982655	828147	952750	2.26554e+06	760789	1.04185e+06	857010	906199
indolidan	C14 H15 N3 O2	257.116	0.867	675689	689191	842709	702612	1.08894e+06	113019	238994	298380	138308	671955	1.12943e+06	659922	726269	1.08478e+06	764647	245680	295388	390519	556763	1.15417e+06	291369	1186999	980319	1.29282e+06	1.3009e+06	1.09366e+06	544277	774494	697233	599867	2.40453e+06
2949	C12 H22 N2 O4	258.158	1.267	103310	140851	116979	130998	154087	139747	160652	228765	958842	116746	100637	82335.4	80061.4	118668	128346	145041	150249	207186	809722	81729	11562	118669	90699.7	129644	129008	155176	228551	229722	292379	1.6662e+06	158417
alpha-Glutamyl-4-hydroxyproline	C10 H16 N2 O6	260.102	5.138	3.6277e+06	3.37e+06	3.61946e+06	5.28838e+06	3.41591e+06	4.3886e+06	3.88967e+06	4.0112e+06	3.97104e+06	3.9121e+06	3.33534e+06	3.36427e+06	3.22614e+06	4.30168e+06	2.85444e+06	3.73005e+06	3.41768e+06	3.28598e+06	4.42858e+06	3.32759e+06	1.12516e+06	3.90581e+06	3.47224e+06	3.28979e+06	4.76696e+06	4.27627e+06	3.43274e+06	4.62312e+06	3328550	3.95027e+06	3.2599e+06
Maclurin	C13 H10 O6	262.049	0.685	1.04641e+06	1.05355e+06	1.24033e+06	1.12138e+06	2.05778e+06	1.18746e+06	1.35897e+06	869253	1.36384e+06	1.05917e+06	1.02078e+06	1.38309e+06	956422	1.34365e+06	1.12256e+06	1.67084e+06	1.34211e+06	854074	1.25182e+06	945378	1.21476e+06	1.44503e+06	1.1906e+06	1.25055e+06	1.7082e+06	1.70444e+06	1146606	2.38032e+06	1.60104e+06	1.51563e+06	1.30826e+06
Methohexital	C14 H18 N2 O3	262.131	1.583	107055	13818.5	100505	105113	160338	123582	88092.2	131993	146333	144970	98186.4	93069.9	15264.9	117850	108743	43634.7	504999	158516	147868	132106	77102.4	115639	116837	116707	103589	101885	97024.2	2.53167e+06	122291	174620	142358
EPINEPHRINE 4-SULFATE	C9 H13 N O6 S	263.047	0.592	6.47891e+06	7.06175e+06	7.24384e+06	7.38517e+06	7.57922e+06	6.32955e+06	6.77737e+06	10856332	4.90525e+06	7.0398e+06	7.43838e+06	5.50946e+06	7.33086e+06	6.42562e+06	5.76855e+06	6.89018e+06	7.26581e+06	10666851	6.85513e+06	6.3029e+06	8.74028e+06	7.1063e+06	6.0508e+06	7.12583e+06	7.07085e+06	6.59987e+06	7.37985e+06	7.97705e+06	1.4676e+07	6.57027e+06	6.79169e+06
2-(6'-methylthio)hexylmalic acid	C11 H20 O5 S	264.104	3.552	1.83639e+06	1.88991e+06	2.31817e+06	2.2863e+06	3.44634e+06	1.2415e+06	1.03871e+06	2.81959e+06	941615	3.07199e+06	1.67303e+06	1.64205e+06	1.71993e+06	2.11606e+06	2.39368e+06	1.18879e+06	1.09374e+06	1.62548e+06	1.15638e+06	2.17638e+06	466792	1.18578e+06	1.09085e+06	1.32757e+06	1.20341e+06	1.4294e+06	1.14715e+06	941958	1.73177e+06	1.037e+06	1.74576e+06
2-(6'-methylthio)hexylmalic acid	C11 H20 O5 S	264.104	0.55	3.88965e+07	4.29016e+07	3.86361e+07	3.76118e+07	4.30959e+07	4.19393e+07	3.31468e+07	3.5208e+07	5.93228e+07	4.41796e+07	4.94102e+07	4.27623e+07	5.30481e+07	37216145	4.29125e+07	4.75824e+07	4.31696e+07	4.26479e+07	7.56416e+07	3.6782e+07	9.12187e+07	3.89498e+07	4.09761e+07	5.1768e+07	5.29211e+07	5.12952e+07	5.28759e+07	4.08552e+07	5.13393e+07	9.0016e+07	42978892
Ulodesine	C12 H16 N4 O3	264.122	1.083	2.04453e+06	2.14126e+06	2.55165e+06	2.51099e+06	2.72037e+06	1.54944e+06	1.47197e+06	1.68834e+06	1.75744e+06	1.95348e+06	3.48791e+06	2.62994e+06	2.28324e+06	2.86307e+06	2.17582e+06	2.38283e+06	1.36016e+06	1.97051e+06	2.2622e+06	2.35606e+06	2.28952e+06	4.12285e+06	4.05435e+06	4.31535e+06	3.52266e+06	2.97386e+06	2.29543e+06	1.47484e+06	2.64934e+06	2.80874e+06	3.60298e+06
alpha-Naphthoflavone	C19 H12 O2	272.083	5.384	1.02529e+06	1.12828e+06	827714	1.4146e+06	1.27687e+06	1.08709e+06	1.15476e+06	1.09235e+06	902379	926459	737074	727874	1.0048e+06	1.0731e+06	1.50432e+06	958199	849034	1.01995e+06	776350	772726	579576	844471	882131	687014	967053	651919	680450	615729	632107	582958	473903
chlorpropamide	C10 H13 Cl N2 O3 S	276.034	0.462	2.03724e+06	2.10032e+06	1.77334e+06	3.06722e+06	1.64651e+06	1.94031e+06	1.77502e+06	2.00109e+06	2.24654e+06	2.14837e+06	1.86157e+06	2.05436e+06	1.33686e+06	1.16643e+06	1.83702e+06	2.35162e+06	1.84733e+06	1.82262e+06	2.24747e+06	1.71935e+06	2.5525e+06	2.0845e+06	1.96766e+06	2.13731e+06	1.96684e+06	2.19493e+06	2.92969e+06	2.04962e+06	1.49479e+06	2.82342e+06	1.79633e+06
sulfadimidine	C12 H14 N4 O2 S	278.083	1.393	3.50842e+06	3.59316e+06	4.04763e+06	3.69855e+06	5.34254e+06	2.80035e+06	3.02384e+06	5.05146e+06	3.18571e+06	4.21609e+06	5.1816e+06	3.52369e+06	3.9649e+06	4.29762e+06	4.16837e+06	4.19982e+06	3462344	4.65234e+06	4.02274e+06	4.33303e+06	4.34442e+06	5.08816e+06	3.7092e+06	5.27534e+06	4.88183e+06	4.494e+06	4.21926e+06	3.09695e+06	5.29893e+06	4.2398e+06	6.65027e+06
Pro-tyr	C14 H18 N2 O4	278.126	1.106	369509	393349	467276	449211	796794	3410607	741876	379076	292899	274288	572599	387748	363016	498942	429610	8.2533e+06	1.13062e+06	425748	461511	302003	170802	543584	441396	589174	544036	588576	5.14085e+06	1.34085e+06	619481	478512	637757
Lycocernuine	C16 H26 N2 O2	278.199	4.537	144852	142022	109869	190807	73965.2	52286	96347.4	99353.5	134888	137504	121119	134802	235550	126280	51293.4	35014	101424	111377	127485	108606	2.04599e+06	228826	160788	137004	105183	91219.6	75455.5	87677.2	85496.6	130111	106269
tromantadine	C16 H28 N2 O2	280.215	4.607	95017.8	103955	162914	162060	57699.7	128188	108640	106903	143614	157213	174956	162565	104179	152184	27760.4	102290	105473	116053	83958.6	91134.9	2.95193e+06	194947	175395	145586	76470.6	106865	122371	142290	91749.1	112974	134733
(2E)-2,3-Diphenyl-3-(2-pyridinyl)acrylonitrile	C20 H14 N2	282.115	0.591	2.56455e+06	2.90169e+06	2.60194e+06	2.99164e+06	3.3687e+06	2.35387e+06	1.88683e+06	2.59994e+06	3.08839e+06	2.62336e+06	2.88079e+06	2.72584e+06	2.57934e+06	3.14026e+06	3.01997e+06	3.61356e+06	2.17112e+06	2.64105e+06	4.09755e+06	2.5751e+06	3.37349e+06	3.4249e+06	2.4147e+06	3.13435e+06	3.03815e+06	3.20072e+06	2.48103e+06	1.74257e+06	2.52208e+06	4.31104e+06	2.27044e+06
3-Carboxy-1-(beta-D-glucopyranosyl)pyridinium	C12 H16 N O7	286.093	0.68	2.0792e+06	2.32279e+06	2.45287e+06	2.34738e+06	2.92854e+06	2.24574e+06	3.14883e+06	2.21025e+06	2.07374e+06	1.93215e+06	2.18533e+06	3.27896e+06	2.00836e+06	2.12839e+06	1.86078e+06	3.032e+06	2.66513e+06	1.3122e+06	2.06151e+06	2.02516e+06	1.65584e+06	2.69419e+06	1.98598e+06	2.27157e+06	3.0777e+06	3.06312e+06	2.01772e+06	3.42271e+06	2.13265e+06	3.02292e+06	2.1806e+06
Carboxycyclophosphamide	C7 H15 Cl2 N2 O4 P	292.015	0.468	4.36499e+06	3.63792e+06	4.32697e+06	4.16314e+06	3.84797e+06	4.79075e+06	3.47251e+06	4.1217e+06	5.16877e+06	4.38861e+06	4.30267e+06	4.58663e+06	5.13762e+06	4.70102e+06	4.06341e+06	4.71934e+06	4.55088e+06	3.3699e+06	4.96862e+06	4.61453e+06	5.10457e+06	5.35554e+06	5.72525e+06	5.48774e+06	4.78405e+06	5.05547e+06	5.27935e+06	5.46647e+06	2.92518e+06	5.59039e+06	6.07264e+06
(2S)-4-Methyl-2-({[(3S,4S,5R)-2,3,4-trihydroxy-5-(hydroxymethyl)tetrahydro-2-furanyl]methyl}amino)pentanoic acid (non-preferred name)	C12 H23 N O7	293.147	0.561	281759	329456	468735	174742	345220	352087	244014	2.22545e+06	472575	159765	200743	325904	539645	307693	420631	441166	250011	497612	317490	560532	150798	288563	246640	180018	1.06167e+06	427434	355441	384837	735624	822110	464035
3,5-Dibromo-4-hydroxybenzoic acid	C7 H4 Br2 O3	293.853	0.417	6.39707e+06	6.34048e+06	8.19188e+06	5.46634e+06	6.55475e+06	6.45472e+06	5.98627e+06	5.15346e+06	7.15724e+06	6.68824e+06	6.21861e+06	6.56572e+06	7.52963e+06	6.06848e+06	6.82838e+06	7.16048e+06	6.25071e+06	5.79912e+06	6.43851e+06	6.31024e+06	5.5858e+06	5.93332e+06	5.79027e+06	6.60682e+06	5.82577e+06	6.41322e+06	4.22116e+06	6.58521e+06	4.4058e+06	4.9759e+06	5.88452e+06
Myristyl sulfate	C14 H30 O4 S	294.187	5.452	30060.9	86948	507386	1.69673e+06	474288	95006.7	24871.6	12810.5	14217.4	18204.2	209568	335625	386267	640576	948414	310245	23225.1	13646.6	16153.8	18241.9	19202.5	43983.4	117795	1.53136e+06	559988	553730	57126.3	18156.4	14172.5	13827.4	17702.7
7-(5-S-Methyl-5-thiopentofuranosyl)-7H-pyrrolo[2,3-d]pyrimidin-4-amine	C12 H16 N4 O3 S	296.094	0.913	716813	758508	1.19073e+06	786265	1.44524e+06	1.61382e+06	1.77175e+06	4.15246e+06	341034	808348	901911	495910	693846	759267	568677	1.01399e+06	1.49037e+06	2.07591e+06	1.08905e+06	517346	319470	1.22706e+06	1.13976e+06	1.40667e+06	1.03705e+06	921381	1.97573e+06	1.45001e+06	2.82346e+06	1.52523e+06	1.21909e+06
12,13-Epoxytrichothec-9-ene-3,7,8,15-tetrol	C15 H22 O6	298.141	4.15	1.17638e+06	21037503	6.94027e+07	7.10039e+06	1.65116e+07	1.09539e+07	3.19652e+06	359567	9.98193e+06	1.31162e+06	6.0872e+06	3.26516e+07	6.01276e+07	50881946	1.91003e+06	2.35277e+06	3.67697e+06	2.57934e+06	2.66912e+06	320724	144881	1.00652e+06	1.22307e+06	2.18146e+06	528956	626371	1.82395e+06	57900	120411	104442	103050
Salidroside	C14 H20 O7	300.122	1.184	1.04506e+06	819841	639849	677142	551118	307022	273313	357435	912677	648959	694752	595259	658320	640825	598997	399810	435367	276659	929116	614436	566238	475274	639417	686401	751140	605699	301105	531747	223158	729531	575619
4-carboxy-4'-sulfoazobenzene	C13 H10 N2 O5 S	306.031	0.468	12688925	13041893	1.33252e+07	1.15573e+07	1.21608e+07	1.42457e+07	1.09973e+07	13252493	9.9267e+06	1.20142e+07	15117620	1.21035e+07	1.38122e+07	1.01661e+07	1.15806e+07	1.03045e+07	1.30923e+07	1.01501e+07	1.00578e+07	1.04e+07	4.25536e+06	9.71056e+06	1.00038e+07	1.04882e+07	7.87846e+06	8.34086e+06	7.7468e+06	8.21787e+06	6.9937e+06	5.31084e+06	8.86018e+06
Fluconazole	C13 H12 F2 N6 O	306.103	3.976	2.52748e+06	3.13487e+06	2.97376e+06	2.39553e+06	3.44307e+06	2.38479e+06	2.27516e+06	2.56959e+06	2.70943e+06	2.63211e+06	3.29905e+06	2.45248e+06	2.76673e+06	3.21062e+06	2.74741e+06	4.35839e+06	2.79487e+06	2.53702e+06	3.32777e+06	2.64433e+06	2.76551e+06	3.19397e+06	2.51402e+06	3.25665e+06	3.2454e+06	3.36654e+06	3.22505e+06	2.50662e+06	3.57777e+06	3.65245e+06	3.26929e+06
5,5-dimethyl-2-{[(2-phenylacetyl)amino]methyl}-1,3-thiazolane-4-carboxylic acid	C15 H20 N2 O3 S	308.119	3.456	2.75166e+06	3.20048e+06	3.08218e+06	3.10261e+06	7.32143e+06	416983388	2.10742e+07	2.44822e+06	2.46705e+06	2.63415e+06	3.611e+06	2.30163e+06	3.09055e+06	2.95552e+06	7.2921e+06	641815448	1.39438e+07	2.20497e+06	2.794e+06	2.60993e+06	3.03177e+06	3.08965e+06	2.97605e+06	3.94762e+06	4.1195e+06	6.98247e+06	507985253	8.58576e+06	3.13681e+06	3.99203e+06	2.88723e+06
5,5-dimethyl-2-{[(2-phenylacetyl)amino]methyl}-1,3-thiazolane-4-carboxylic acid	C15 H20 N2 O3 S	308.12	0.622	4.02392e+06	4.3991e+06	5.31977e+06	3.99162e+06	4.92034e+06	5.34176e+06	5.1381e+06	5.06911e+06	2.35029e+06	3.24879e+06	6.04749e+06	4.58948e+06	3.93117e+06	4.68334e+06	3.5478e+06	8.84034e+06	4.67895e+06	4.33861e+06	3.91654e+06	3.26749e+06	3.82627e+06	5.44312e+06	4.12834e+06	6.08307e+06	4.06479e+06	4.35787e+06	8.23625e+06	5.32007e+06	6.01788e+06	3.08148e+06	5.87271e+06
N-Acetylneuraminic acid	C11 H19 N O9	309.106	0.503	1.52387e+06	2070624	1.61383e+06	2.10066e+06	2.49824e+06	1.89407e+06	1.32437e+06	1.95493e+06	2.09406e+06	2.00152e+06	2.48767e+06	2.53655e+06	1.79582e+06	2.16772e+06	1.6048e+06	2.75951e+06	1.70726e+06	1.83347e+06	1.99737e+06	1.46373e+06	2.20448e+06	2.38109e+06	1.68871e+06	2.77535e+06	1.21347e+06	1.37367e+06	1.82229e+06	1.52614e+06	2.01902e+06	2.43554e+06	2.57249e+06
butoctamide	C16 H29 N O5	315.204	4.937	345448	387933	429723	428006	446657	450210	518737	287017	345274	276131	466923	346800	270557	508270	309426	505651	436729	293362	494888	308597	369889	1.23235e+06	1.00967e+06	1.14725e+06	1.2667e+06	1.14009e+06	1.58832e+06	1.20544e+06	1.10211e+06	845273	722697
2,3,7,8-Tetrachlorodibenzo-p-dioxin	C12 H4 Cl4 O2	319.895	0.422	3.07246e+06	2.79256e+06	2.83775e+06	2.60702e+06	3.0193e+06	2.92038e+06	2.94488e+06	3.27218e+06	5.13582e+06	3.18082e+06	3.31037e+06	3.27554e+06	3.84199e+06	3.36422e+06	2.66739e+06	3.55071e+06	3.1673e+06	3.2866e+06	4.37313e+06	3.44305e+06	3.68147e+06	3.385e+06	3.3907e+06	4.19489e+06	4.38829e+06	4.34436e+06	3.77332e+06	4.55827e+06	3.14289e+06	4.68504e+06	4.21961e+06
1,1'-(2,5-Pyrazinediyl)di(1,2,3,4-butanetetrol)	C12 H20 N2 O8	320.123	4.145	976240	1.7179e+07	5.58034e+07	5.83742e+06	1.35859e+07	9.26092e+06	2.53813e+06	250077	8.26527e+06	1.02077e+06	4.89419e+06	2.65849e+07	4.77411e+07	4.10616e+07	1.51136e+06	1.95523e+06	3.00527e+06	2.07992e+06	2.1257e+06	230717	78270.5	785936	985140	1.73921e+06	392497	505628	1.49184e+06	19698.5	56163.8	46445.2	61188.8
Eterobarb	C16 H20 N2 O5	320.137	0.942	696063	482521	762908	398161	357670	228638	217028	428367	204674	295763	1.52988e+06	959126	722806	848916	531100	503174	377825	736193	578866	759160	1.79084e+06	1.30745e+06	853538	987981	669039	488068	677635	200440	689640	510577	1.37076e+06
(2S)-3-Phenyl-2-({[(3S,4S,5R)-2,3,4-trihydroxy-5-(hydroxymethyl)tetrahydro-2-furanyl]methyl}amino)propanoic acid (non-preferred name)	C15 H21 N O7	327.131	0.563	453910	601571	616790	549794	752822	563543	403232	1.82479e+06	373124	469356	714824	525679	605255	623054	395456	579290	442216	937944	590778	565398	102823	823715	571238	1.03651e+06	660836	647765	854334	528323	1.86904e+06	752805	1.43942e+06
Benzylpenicillin	C16 H18 N2 O4 S	334.098	0.692	15691795	1.71863e+07	1.67911e+07	17945991	2.29066e+07	1.3832e+07	7.96823e+07	1.7106e+07	1.24649e+07	1.46132e+07	16257457	1.52306e+07	1.58963e+07	1.755e+07	1.34904e+07	1.38541e+07	5.69484e+07	1.3196e+07	1.25458e+07	1.74244e+07	1.46044e+07	1.7996e+07	16182968	2.10394e+07	1.81573e+07	1.90694e+07	2.24508e+07	7.65292e+07	2.45925e+07	1.27371e+07	2.02111e+07
Benzylpenicillin	C16 H18 N2 O4 S	334.098	3.977	243527151	295610578	309595763	251766703	312558980	257590202	258741684	264698190	279905701	272175723	332137714	251322792	226283255	314100683	257155685	368022758	272614405	265691580	302584360	275439457	297547533	329430834	243538277	302613390	344944873	320848651	323678420	250951063	351615539	380621358	342962590
Benzylpenicillin	C16 H18 N2 O4 S	334.099	1.962	5.78108e+06	6.20782e+06	7.4289e+06	6.18374e+06	8.86823e+06	1.90722e+07	6.70241e+06	6.80942e+06	5.58256e+06	5.49915e+06	8.15189e+06	6.40876e+06	6.51178e+06	7.83081e+06	6.13395e+06	1.35753e+07	6.45017e+06	6.80838e+06	6.83534e+06	5.64639e+06	5.72594e+06	8.52246e+06	6.45871e+06	8.92545e+06	7.52068e+06	8.60404e+06	2.0268e+07	6.78931e+06	9.39003e+06	8373735	7.89756e+06
2-Hydroxy-5-[(E)-(6-hydroxy-3-oxo-1-benzofuran-2(3H)-ylidene)methyl]phenyl hydrogen sulfate	C15 H10 O8 S	350.01	4.118	33400.9	112039	357583	974977	103503727	231462	47804.1	11955.8	4634.63	8942.05	93012.7	175050	509834	1.0461e+06	7.72702e+07	8.11716e+07	92658.2	6116.16	8567.02	4400.85	4604.64	4511.79	9107.95	36945.9	7.37445e+06	31219.8	30998.6	8533.41	5450.24	4549.45	4415.08
Epicillin	C16 H21 N3 O4 S	351.125	1.323	945543	924396	1.38192e+06	769605	887378	938254	967719	876029	365245	695928	1.47997e+06	857658	1.01987e+06	1.28671e+06	858906	1.02952e+06	712342	587586	729796	802879	45704.5	1.24637e+06	930404	1.34714e+06	1.01443e+06	1.27951e+06	1.42531e+06	803213	1.1916e+06	623939	1.95358e+06
D-benzylpenicilloic acid	C16 H20 N2 O5 S	352.109	0.625	7.25682e+06	7.0418e+06	8.39157e+06	6.71769e+06	9.03706e+06	7.78439e+06	8.33173e+06	6.9746e+06	3.15886e+06	4.78656e+06	6.49681e+06	5.10134e+06	5.36374e+06	7.64935e+06	5.46862e+06	1.07749e+07	6.83206e+06	5.01421e+06	5.18592e+06	5.45092e+06	4.16928e+06	6.71242e+06	6.3475e+06	9.03524e+06	7.45088e+06	7.67224e+06	1.38689e+07	6.76985e+06	6.11571e+06	6.29185e+06	9.22968e+06
Phenol red	C19 H14 O5 S	354.056	3.746	207469559	196089147	245039928	198947538	258080210	277310040	190451214	205936440	197348737	181761650	271297080	202646045	216166206	262484936	193218224	319451082	203748654	207565966	227394306	193196682	229793493	257396690	201730522	289107344	275450489	273289720	327298383	220853812	298803178	305152430	270352553
Phenol red	C19 H14 O5 S	354.056	4.504	213818	283636	341321	1.205e+06	3.58695e+06	202307	324102	276291	210178	248542	377102	240946	442828	1.67098e+06	7.63663e+06	128353	258884	249915	247673	214058	314188	248914	667617	1.57542e+06	2.48122e+07	164237	524200	343564	370371	336736	361082
Phenol red	C19 H14 O5 S	354.056	4.893	1.51131e+06	2.08392e+06	2.26109e+06	2.19455e+06	2.64858e+06	2.05404e+06	1.84055e+06	1.77325e+06	1.73442e+06	1.88139e+06	2.56548e+06	1.7443e+06	1.91551e+06	2.75043e+06	1.98373e+06	2.78472e+06	1.90244e+06	1.83908e+06	2.31262e+06	1.81766e+06	1.47299e+06	2.42674e+06	1.99302e+06	2.6418e+06	2.69871e+06	2.55969e+06	3.72976e+06	2.44717e+06	2.17638e+06	2.8023e+06	2.27538e+06
cannabidiolic acid	C22 H30 O4	358.215	5.836	92688.4	83017.5	64448.7	138092	182395	240490	508899	2.48398e+06	965181009	32518.8	29165.1	58455.6	78231.1	24138.1	32600.6	53381	28945.3	24319.4	25611.5	22659.6	23189.6	42268.4	42629.6	53365.8	49824	76461.1	22789.3	50738.8	52775	53020.7	46834.9
1,3,4-Trihydroxy-5-{[(2Z)-3-(3-hydroxy-4-methoxyphenyl)-2-propenoyl]oxy}cyclohexanecarboxylic acid	C17 H20 O9	368.113	0.394	7.40059e+06	8.53381e+06	7575730	6.74779e+06	1.26481e+07	1.28618e+07	9.77588e+06	9.44747e+06	5.65426e+06	1.10506e+07	8.59631e+06	8.07506e+06	7.53184e+06	1.13888e+07	7.5275e+06	1.44364e+07	1.02195e+07	8.82255e+06	6.41426e+06	4.72768e+06	221865	1.18114e+07	9.75976e+06	1.40024e+07	8.51054e+06	2.36693e+07	1.64035e+07	1.2538e+07	1.55646e+07	1.09858e+07	2.39713e+07
Lansoprazole	C16 H14 F3 N3 O2 S	369.075	4.473	624069	778166	981244	968111	1.167e+06	687980	986498	957066	859525	1.09617e+06	1.12658e+06	1.02204e+06	1.00962e+06	1.11527e+06	924734	846239	825861	808626	923163	908298	1.49456e+06	1.09893e+06	1.00381e+06	1.09033e+06	3.67026e+06	1.04902e+06	1.86839e+06	1.13307e+06	1.37329e+06	1.33379e+06	1.35428e+06
Isradipine	C19 H21 N3 O5	371.148	0.983	1.07171e+06	890826	1.21987e+06	754763	910816	487259	466761	1.00432e+06	650549	718844	2.02224e+06	1.11124e+06	1.12e+06	1.32066e+06	865140	851741	603188	1.31623e+06	1.12431e+06	1.27676e+06	1.48832e+06	1.7816e+06	1.18442e+06	1373843	1.04104e+06	891421	1.01536e+06	827217	1.14772e+06	1.06181e+06	2.05999e+06
SEP-174559	C16 H15 Cl N6 O3	374.091	0.623	2.88154e+06	2.78383e+06	3.60002e+06	2.69684e+06	4.37676e+06	3.73313e+06	3.7175e+06	2.88316e+06	1.43003e+06	2.25771e+06	2.95293e+06	2.54292e+06	2.19279e+06	3.19246e+06	2.26227e+06	4.766e+06	2.58463e+06	1.93682e+06	2.58694e+06	2.44957e+06	1.91779e+06	3.02199e+06	3.05983e+06	4.04644e+06	3.48277e+06	3.52378e+06	6.25478e+06	2.9192e+06	2.6505e+06	2.78616e+06	3.73226e+06
piposulfan	C12 H22 N2 O8 S2	386.083	4.518	311641	383534	436440	434991	123984	174835	478972	525691	418274	491764	569674	475266	447118	423584	155352	75693.1	357942	470242	455650	472414	798311	528533	515781	602404	1.13438e+06	232643	614596	562857	697239	717756	792275
(+)-Eudesmin	C22 H26 O6	386.172	5.518	496571	549832	731942	772129	615794	721331	533257	538340	579612	403370	506074	443012	709036	1.19155e+06	520873	473839	530282	493305	512228	490752	808091	2.25935e+06	2.13916e+06	3.07993e+06	2.04229e+06	2.37101e+06	2.07806e+06	2.01728e+06	2.70646e+06	2.67653e+06	1.56572e+06
4-PHOSPHOPANTOTHENOYLCYSTEINE	C12 H23 N2 O9 P S	402.086	3.978	346593	407353	498853	811839	499399	419164	403003	422997	438557	464404	603228	387099	420829	558576	529867	662478	457978	579653	676873	518489	1.23811e+06	831687	521643	711432	885851	891511	852904	815532	1.16344e+06	1.15732e+06	1062460
(3S,5R,10R,12S,14S,15R,16R)-3,5,10,14,15-Pentahydroxy-12,16-dimethyl-2-icosanone	C22 H44 O6	404.314	7.745	81945.9	111003	74780	98197.6	90580.1	33182.7	106551	59173.5	43042.5	59322.3	133870	101987	121072	217310	1.61825e+06	340474	155935	123503	138513	86344.4	72104.1	82788.2	87109.3	64257.9	122309	108081	90428.8	96397.8	79453.7	88748.6	94927.5
7-ketodeoxycholic acid	C24 H38 O5	406.272	4.489	89188.6	96280	76027.9	93281	351808	286542	82484.2	68466.4	75840.1	90040.2	88894.4	103626	78644.3	91372.6	234905	533177	82291.6	87092.6	74556.2	84673.3	77472.2	151414	211391	452708	448862762	2.92642e+06	106092	81469.9	82150.7	92314	70524.9
cholic acid	C24 H40 O5	408.287	4.686	758578	711852	746037	1.2274e+06	1.45501e+06	791104	798366	785754	697884	745480	722689	730731	654349	958658	1.52953e+06	855912	777993	703321	757389	706537	688828	830583	993364	2.80668e+06	1537839030	2.03184e+06	697027	710348	629143	672682	725375
Inspra	C24 H30 O6	414.203	5.796	2.12814e+06	1.701e+06	1.79657e+06	1.99282e+06	2.00592e+06	1.91995e+06	1.91612e+06	1.94181e+06	3.11582e+06	1.24446e+06	5.03434e+06	1.76847e+06	4.65524e+06	2.1304e+06	1.68456e+06	1.72049e+06	2.01318e+06	1.3085e+06	1.0539e+06	1.083e+06	707679	1.04798e+06	1.21225e+06	2.03936e+06	1.73689e+06	1.28855e+06	1.07339e+06	1.32284e+06	1.31869e+06	749476	618092
O-Carbamoyl-deacetylcephalosporin C	C15 H20 N4 O8 S	416.102	3.979	1.94369e+06	2.12404e+06	2.1978e+06	2.08729e+06	2.37691e+06	2.00196e+06	1.83748e+06	1.84963e+06	2.00292e+06	2.01345e+06	2.33946e+06	1.86611e+06	1.90528e+06	2.09233e+06	1.89847e+06	2.2012e+06	1.58596e+06	2.0703e+06	2.11157e+06	1.69018e+06	2.0576e+06	2.33372e+06	1.71207e+06	2.15152e+06	2.26212e+06	2.20037e+06	1.91522e+06	1.80687e+06	2.4417e+06	2.12817e+06	2.21044e+06
1,4-Bis(2-ethylhexyl) sulfosuccinate	C20 H38 O7 S	422.234	6.088	129526	119286	145901	119342	119744	125237	131654	120315	267706	106846	107999	129398	3.32553e+06	139400	119919	121574	152280	116309	109245	134042	174131	133809	119578	153921	129188	135803	140740	158362	159243	138551	158251
L-adenosylselenohomocysteine	C14 H20 N6 O5 Se	432.066	3.976	2.32931e+06	2812258	2.75253e+06	2.15064e+06	2.98963e+06	2.06454e+06	2.18898e+06	2.33873e+06	2.37357e+06	2.7254e+06	2.91228e+06	2.19684e+06	2.62053e+06	2.91554e+06	2.28282e+06	2.93695e+06	2.29837e+06	2.36038e+06	3.15937e+06	2.51594e+06	2.6565e+06	2.82845e+06	2.1944e+06	2.50187e+06	2.8616e+06	2.8273e+06	2.64867e+06	1.99346e+06	3.08919e+06	3.04742e+06	2.909e+06
Brexpiprazole	C25 H27 N3 O2 S	433.181	0.554	138236	112181	58645	77748.4	74439.1	63121.6	111693	60394.2	59541.2	132399	175767	118258	113235	58877.1	245189	91395.3	227646	122159	180132	156141	51983.7	176382	188817	272656	266028	480210	262594	328725	8.76874e+06	74385.3	67301.9
fludroxycortide	C24 H33 F O6	436.228	3.817	2.52069e+06	2.54898e+06	2.42456e+06	2.14452e+06	2.44772e+06	1.89608e+06	1.0347e+07	2.41227e+06	2.71329e+06	2.43124e+06	2.13379e+06	2.29367e+06	2.36038e+06	2.34746e+06	2.42487e+06	2.81186e+06	6.60504e+06	2.17877e+06	2.09878e+06	2.01326e+06	2.45955e+06	2.10023e+06	1.75911e+06	2.13809e+06	2.21205e+06	2.49655e+06	2.07155e+06	2.49796e+06	2.38972e+06	2.19623e+06	2.32428e+06
Alpertine	C25 H31 N3 O4	437.231	3.931	367481	474544	462344	433165	515270	501389	9.9683e+06	438778	413844	353444	515227	386460	376006	328446	326648	1.35621e+06	4.07823e+06	325828	372105	295819	455401	380286	305651	298876	444841	575876	361227	810713	398309	355724	488805
Militarinone A	C26 H37 N O6	459.261	5.795	8.57888e+06	7.43939e+06	7.69514e+06	8.12907e+06	7.62723e+06	7.33077e+06	7.98832e+06	8.32933e+06	5.3031e+06	5.60765e+06	19915911	6.48748e+06	1.54371e+07	7.67221e+06	6.48809e+06	6.88092e+06	7.57288e+06	4.72759e+06	4.08481e+06	4.21296e+06	2.08174e+06	3.73572e+06	4.62652e+06	7.08996e+06	5.58966e+06	3.71261e+06	3.70523e+06	4.7731e+06	4.05074e+06	2.5919e+06	1.93364e+06
Militarinone A	C26 H37 N O6	459.262	5.516	209658	246306	271465	431750	315551	311261	230727	226519	270658	226970	249404	242015	387663	619129	298129	301300	248214	276875	313003	334554	537204	1.20249e+06	1108713	1.55903e+06	926408	1.35945e+06	1375748	1.37123e+06	1.93412e+06	2.18845e+06	1.34735e+06
(1R,2R,3S,4R,5R,6R)-2-(beta-L-Arabinopyranosyloxy)-3,4,5,6-tetrahydroxycyclohexyl 1H-indol-3-ylacetate	C21 H27 N O11	469.159	0.57	45941.7	39185.3	25704	29840.1	33572.2	29653.4	42453.6	37194.7	31097.3	59321	64920.7	134608	96118.6	53261.1	155545	50572.8	103618	33812.9	52773.4	30567.7	24571.2	113047	37342.5	206826	162162	227781	283644	101488	4.31659e+06	44556.7	84748.5
Mucronine B	C28 H36 N4 O4	492.273	4.155	8519.9	9065.56	9777.44	18123.7	8951.92	165504	2.78202e+07	8498.55	8527.29	8703.61	11426.7	9622.04	10453.1	9541.05	9062.51	189649	8.49785e+06	13886.3	8785.46	8991.99	12894.9	14780.1	11262.7	333477	434018	3.19467e+06	23199.6	510801	235842	57364.7	42079.6
(2beta,3beta,5beta,20xi,22R)-2,3,14,20,22,25-Hexahydroxy-6-oxocholest-7-en-26-al	C27 H42 O8	494.289	4.163	19184.8	19109.7	11676.3	13111.4	10690.4	12002.4	12441.6	17442.7	19919.8	22284.8	15670.4	11490.7	18567.2	15008.6	19132.9	11788.6	11558.2	22308.9	142180	2.1627e+06	56888.3	1.37621e+06	2.27555e+06	2.35853e+06	5.69137e+06	1.60612e+06	2.06275e+06	3.40287e+06	1.59646e+06	1.79842e+06	1.24397e+06
Taurochenodeoxycholic acid	C26 H45 N O6 S	499.297	5.021	2.82736e+06	1.9504e+06	326878	132010	702975	107227	81752	70421.4	65285.8	75870.9	2.65527e+06	3.85937e+06	108248346	1.11473e+07	790486	5.43683e+06	213425	53952.4	53612.7	62419.6	54220.5	300829	96675.3	4.9458e+06	208562	951183	1.04737e+06	82152.3	61631.7	55183.5	57086.7
3,4,4',9-Tetrahydroxy-7-methoxy-7'-methyl-1a'H,3H-spiro[naphtho[2,3-b]furan-2,2'-oxireno[c]pyrano[4,3-g]chromene]-5,5',8(9b'H)-trione	C25 H16 O12	508.064	3.977	1.34155e+06	1.5142e+06	1.91452e+06	2.01941e+06	1.7146e+06	2.02284e+06	1.93112e+06	1.84015e+06	1.99926e+06	1.41545e+06	2.12999e+06	1.81394e+06	1.71674e+06	1.77582e+06	1.88192e+06	2.47856e+06	1.68782e+06	1.8289e+06	1.79113e+06	1.67591e+06	2.31242e+06	2.04792e+06	1.74333e+06	2.1157e+06	2.34122e+06	2.0511e+06	2.07393e+06	2.86784e+06	2.48119e+06	2.34058e+06	2.38805e+06
Sulfoglycolithocholic acid	C26 H43 N O7 S	513.276	4.627	28356	56130.1	96920.7	1.66771e+06	202175597	3.40933e+06	24858.4	20309.4	20179.5	19863.3	100072	133764	361916	1.63538e+06	302413133	1.06291e+07	39708.8	19888.5	20629.2	27960.3	21713.9	49890.4	104697	150657	2.25522e+07	164891297	247454	30401.4	20964	21912.9	20995.4
taurohyocholic acid	C26 H45 N O7 S	515.291	4.776	949827	322533	695900	390782154	1543230757	6.97268e+06	297632	46679.8	74736.6	51658.9	374267	420882	1.68285e+06	240634714	1638538096	2.91875e+07	91081	28451.1	36809.8	28845.3	40259.7	47326.5	83895.9	618310	370124154	64501739	371839	45744.6	29184.6	30199.2	29884
taurohyocholic acid	C26 H45 N O7 S	515.292	4.512	751158	967826	1.27052e+06	5.09472e+06	877950389	596528045	194422	59721.9	92427.9	102825	1.93584e+06	1.62841e+06	3.25914e+06	8.3377e+06	595909692	2176885984	405821	52723.8	69874.3	120864	46417.6	271346	335556	972351	1.71307e+06	625157478	5.51404e+07	67240.4	26547.9	33379	50523.9
3-O-(alpha-L-olivosyl)oleandolide	C26 H44 O10	516.295	4.53	150745	177631	244275	900005	112357755	100428499	40468.4	5938.26	3026.48	12475.6	426227	325354	737300	1.39585e+06	89340601	311931645	84474.5	7474.43	7822.45	18801.5	2951.92	53412.6	65756.4	86040.6	241517	110827281	1.04436e+07	9172.64	3002.85	2988.82	4516.54
(3alpha,7alpha,12alpha)-3,7,12,26-Tetrahydroxycholestan-27-yl hydrogen sulfate	C27 H48 O8 S	532.308	5.101	4480.28	53217.1	4574	38975.7	2.82566e+06	597730	5002.48	4736.78	4591.16	4413.78	275338	184740	872253	36773.9	1.56598e+06	471148	4425.18	4443.88	4592.54	4386.01	4756.72	4523.97	127953	8369.7	253512	2.0249e+06	896384	4571.91	4739.26	4558.61	4650.93
4829	C36 H62 N4	550.495	10.619	131321	98208.4	143948	119356	121964	31185.9	105949	78647.8	71942.3	60866.6	168678	95276.9	107557	238343	5.29495e+06	194931	287696	96054	98334.8	144724	46813	100534	47480.4	57794.2	126904	104898	85126.4	95217.7	35892.6	55912	35677.1
Thiamine Disulfide	C24 H34 N8 O4 S2	562.214	2.123	3.87423e+06	5.22594e+06	6.89502e+06	6.1577e+06	9.54474e+06	3.94869e+06	2.97005e+06	8.0213e+06	2.13861e+06	3.21289e+06	4.66819e+06	2.75558e+06	2.34546e+06	3.12724e+06	2.83948e+06	4.40702e+06	3.04999e+06	2.77679e+06	2.65595e+06	1.76347e+06	286587	2.59133e+06	1652335	2.66084e+06	2.08799e+06	2.27958e+06	3.04555e+06	1.44447e+06	3.59575e+06	1.98048e+06	1.92859e+06
