# Supplementary material for: Intestinal bile acids provide a surmountable barrier against C. difficile TcdB-induced disease pathogenesis
Source: Proc Natl Acad Sci U S A. 2023 May 1;120(19):e2301252120. doi: 10.1073/pnas.2301252120 (PMC10175849; doi:10.1073/pnas.2301252120)
Supplement: Supplementary file 3 — Dataset S02 (XLSX) [file pnas.2301252120.sd02.xlsx]

## Sheet: Sheet1
Name	Formula	Calc. MW	RT [min]	Area: Serum Free Media	Area: Healthy Fraction 10	Area: Healthy Fraction 9	Area: Healthy Fraction 8	Area: Healthy Fraction 7	Area: Healthy Fraction 6	Area: Healthy Fraction 5	Area: Healthy Fraction 4	Area: Healthy Fraction 3	Area: Healthy Fraction 2	Area: Healthy Fraction 1			SFM Controlled:	Area: Healthy Fraction 1	Area: Healthy Fraction 2	Area: Healthy Fraction 3	Area: Healthy Fraction 4	Area: Healthy Fraction 5	Area: Healthy Fraction 6	Area: Healthy Fraction 7	Area: Healthy Fraction 8	Area: Healthy Fraction 9	Area: Healthy Fraction 10			Fraction Active (7) / Rest
Malondialdehyde	C3 H4 O2	72.0211	0.458	1.34171e+07	1.40454e+07	1.3995e+07	14819208	12885833	1.40567e+07	1.42218e+07	1.11952e+07	1.07401e+07	1.45984e+07	1.51503e+07				1.73315e+06	1181298	-2.67699e+06	-2.22187e+06	804685	639556	-531275	1.4021e+06	577850	628334			-0.256888
.beta.-Propiolactone	C3 H4 O2	72.0215	0.468	4.64887e+06	4.36773e+06	4.73599e+06	5.39698e+06	4.70395e+06	5.0975e+06	5.10445e+06	4.38824e+06	4.7019e+06	5.04011e+06	5.98319e+06				1.33432e+06	391237	53029.1	-260637	455582	448630	55075.8	748106	87113.1	-281146			0.0185052
Thioacetamide	C2 H5 N S	75.0141	3.977	3.28419e+06	3.34187e+06	2.35701e+06	3.078e+06	3.19293e+06	2.86272e+06	3.16695e+06	3.13103e+06	3.3751e+06	3.07142e+06	3.09872e+06				-185466	-212767	90910.1	-153162	-117241	-421475	-91258.9	-206189	-927183	57683.3			0.0439825
2-Mercaptoethanol	C2 H6 O S	78.0144	0.522	2.69136e+06	287396	3.61128e+06	3.14445e+06	1.10631e+07	2.18949e+07	1.75696e+07	2.49489e+07	5.76788e+07	41979458	1.02584e+07				7.56706e+06	3.92881e+07	5.49874e+07	2.22575e+07	1.48783e+07	1.92036e+07	8.37178e+06	453095	919920	-2.40396e+06			0.0532722
2908	C5 H11 N	85.0895	0.494	4.98712e+07	4.41961e+07	3.98239e+07	4.59799e+07	41701840	6.02519e+07	47510283	4.01431e+07	54414669	3.67172e+07	3.68395e+07				-13031757	-13154012	4.54345e+06	-9.72815e+06	-2.36094e+06	1.03807e+07	-8.16938e+06	-3891347	-1.00473e+07	-5.67509e+06			0.190143
Biacetyl	C4 H6 O2	86.0368	0.475	4.39589e+06	4.20496e+06	4.22434e+06	4.63801e+06	4.24182e+06	5.02867e+06	4.44091e+06	3.87343e+06	4.29017e+06	4.63543e+06	5.26611e+06				870219	239533	-105726	-522467	45014.1	632773	-154077	242115	-171551	-190928			-0.148296
Glyceraldehyde	C3 H6 O3	90.0317	0.473	5.66905e+07	6.00665e+07	5.749e+07	6.53995e+07	5.98849e+07	62320156	5.88811e+07	5.24462e+07	5.84658e+07	7.5072e+07	6.77775e+07				1.1087e+07	1.83815e+07	1775272	-4.2443e+06	2.19055e+06	5.62964e+06	3.19438e+06	8.70898e+06	799494	3.37601e+06			0.0669622
Sulfuric acid	H2 O4 S	97.9675	0.476	2.11141e+07	1.40184e+07	248490736	1.39431e+07	1.36035e+07	5.09411e+06	1.60102e+07	1.47024e+07	1.22224e+07	1.16879e+07	1.72541e+07				-3.86004e+06	-9.42626e+06	-8.8917e+06	-6.41173e+06	-5.10395e+06	-1.602e+07	-7.51061e+06	-7.17104e+06	2.27377e+08	-7.09577e+06			-0.0459657
Cyclohexylamine	C6 H13 N	99.1051	0.83	1.95981e+06	2.82072e+06	2.74515e+06	1.84409e+06	2.18328e+06	2.9061e+06	2.97802e+06	1.27724e+06	2.72217e+06	1.22194e+06	1.86267e+06				-97149.3	-737876	762352	-682575	1.01821e+06	946289	223463	-115724	785339	860904			0.0815629
Hexylamine	C6 H15 N	101.121	12.244	96436.1	2.77145e+06	2.16836e+06	1.25833e+06	867291	524237	312329	138169	130660	61607.8	43935.9				-52500.2	-34828.3	34223.7	41732.9	215893	427801	770855	1.16189e+06	2.07192e+06	2.67501e+06			0.117847
4-Hydroxy-but-2-enoic acid	C4 H6 O3	102.032	0.473	3.35842e+07	3.79664e+07	4.28604e+07	5.09838e+07	3.18134e+07	3.21379e+07	4.21343e+07	3.19755e+07	4.28647e+07	5.29554e+07	4.50451e+07				1.14609e+07	19371182	9.28047e+06	-1.6087e+06	8.5501e+06	-1446292	-1.77081e+06	1.73996e+07	9.27616e+06	4382137			-0.0230979
Choline	C5 H13 N O	103.1	0.431	193602177	186701206	169740307	192180913	195317971	202852584	198655118	150418462	160349627	546906820	182066601				-11535576	353304643	-33252550	-43183715	5052941	9250407	1715794	-1421264	-23861870	-6900971			0.00693384
3,4-Diaminopyridine	C5 H7 N3	109.064	0.364	1.56679e+06	1.65861e+06	2.67449e+06	3.01545e+06	1.34318e+07	6.70215e+06	2.67316e+06	3.39463e+06	1.59815e+06	747043	2.93719e+06				1.3704e+06	-819744	31368	1.82784e+06	1.10638e+06	5.13536e+06	1.1865e+07	1.44866e+06	1.10771e+06	91819.6			1.05002
Histamine	C5 H9 N3	111.08	0.583	2.86379e+06	2.53693e+06	2.78281e+06	2.78877e+06	2.71979e+06	2.94882e+06	2.4665e+06	1.54054e+06	1.35504e+06	4.22514e+06	3.33031e+06				466513	1.36135e+06	-1.50875e+06	-1.32325e+06	-397294	85023.6	-144005	-75022.7	-80985.5	-326861			0.0800346
2,4-Dimethylthiazole	C5 H7 N S	113.03	3.975	1.83089e+07	2.18066e+07	1.84826e+07	2.14528e+07	2.37389e+07	2.14281e+07	2.04857e+07	1.67688e+07	2.35496e+07	2.66037e+07	21905557				3.59663e+06	8.2948e+06	5.24067e+06	-1.54014e+06	2.17682e+06	3.1192e+06	5429968	3143898	173642	3.49766e+06			0.196005
2,4-Dimethylthiazole	C5 H7 N S	113.03	1.96	201818	331976	291448	375713	390226	405368	980866	270660	391520	325647	322947				121129	123828	189702	68841.5	779047	203550	188408	173895	89629.6	130158			0.100229
Creatinine	C4 H7 N3 O	113.059	0.671	141025	129867	124322	166810	149322	130436	154637	125752	276244	1.45294e+06	138301				-2724.25	1.31191e+06	135220	-15273.2	13612.3	-10588.4	8297.26	25785.5	-16703.2	-11157.7			0.00580194
Trifluoroacetic acid	C2 H F3 O2	113.993	0.487	22150552	1.2279e+07	1.25118e+07	1.82767e+07	1.63088e+07	2.01217e+07	2.44656e+07	2.19356e+07	1.83241e+07	26677807	2.30165e+07				865975	4527255	-3.82642e+06	-214992	2.31509e+06	-2.02885e+06	-5.84175e+06	-3.8739e+06	-9.63876e+06	-9.87156e+06			0.268634
2-Oxo-4-pentenoic acid	C5 H6 O3	114.032	0.461	8.91217e+06	8.87121e+06	9505482	9.92649e+06	7.94269e+06	9.67557e+06	8.29941e+06	7.69724e+06	8.16339e+06	9.8998e+06	9.36556e+06				453393	987629	-748784	-1.21493e+06	-612763	763401	-969482	1.01432e+06	593312	-40957.4			-0.811535
H-Gly(Ally)-OH	C5 H9 N O2	115.063	0.623	1.23291e+07	1.42558e+07	6.2635e+06	1.45056e+07	9.8307e+06	1.02271e+07	4.95932e+06	8.23155e+06	4.58385e+06	1.58066e+07	1.71362e+07				4.80717e+06	3.4775e+06	-7.74521e+06	-4.09751e+06	-7.36974e+06	-2.10199e+06	-2.49836e+06	2176506	-6.06556e+06	1.92679e+06			0.166646
Benzyl isocyanide	C8 H7 N	117.058	0.68	5.36025e+06	6.91265e+06	5.74425e+06	6.83746e+06	6.69439e+06	7.16877e+06	5.912e+06	8.7027e+06	7.12132e+06	5.01518e+06	6.44068e+06				1.08043e+06	-345075	1.76107e+06	3.34245e+06	551751	1.80852e+06	1.33414e+06	1.47721e+06	384001	1.5524e+06			0.114886
5-AVA	C5 H11 N O2	117.079	0.501	2.06743e+07	2.51105e+07	2.58506e+07	2.45898e+07	2.05734e+07	3.04569e+07	26009171	2.1668e+07	1.48168e+07	3.40744e+07	2.57956e+07				5.12127e+06	1.34001e+07	-5.85755e+06	993687	5.33486e+06	9782540	-100938	3915534	5.17626e+06	4.43617e+06			-0.00238607
f 133a	C2 H2 Cl F3	117.98	0.447	5.99459e+07	94991920	84093677	9.84883e+07	76863655	8.15475e+07	8.14395e+07	7.01547e+07	3.88241e+07	6.47809e+07	7.40786e+07				1.41327e+07	4.83502e+06	-2.11217e+07	1.02088e+07	2.14937e+07	2.16017e+07	1.69178e+07	3.85425e+07	2.41478e+07	3.50461e+07			0.113629
Coumarone	C8 H6 O	118.042	0.461	1.8012e+06	1.76409e+06	2.15216e+06	2.02218e+06	2.36747e+06	2.28577e+06	2.06346e+06	1.79405e+06	2.68592e+06	1.72652e+06	1.97458e+06				173381	-74678.9	884723	-7155.87	262259	484564	566274	220974	350955	-37110.6			0.250795
2,3-Octadiene-5,7-diyn-1-ol	C8 H6 O	118.042	3.976	2.94525e+06	2.73863e+06	2.15878e+06	2.80283e+06	3.14371e+06	2.77554e+06	3.13523e+06	2.77236e+06	3.16812e+06	3.07151e+06	2.97973e+06				34476.4	126260	222867	-172887	189976	-169707	198463	-142425	-786469	-206624			-0.219409
Indane	C9 H10	118.078	5.798	179115	259428	298160	484650	333188	252627	237842	327798	303138	152950	143038				-36077.1	-26164.7	124023	148683	58726.6	73512.4	154073	305535	119045	80313.2			0.181777
Homoserine	C4 H9 N O3	119.058	0.461	6.86396e+06	7.54955e+06	7.63484e+06	8.12072e+06	5.40001e+06	8.21452e+06	8.08242e+06	6.77087e+06	7.45332e+06	1.05077e+07	8.44953e+06				1.58556e+06	3.64374e+06	589356	-93095.3	1.21846e+06	1.35056e+06	-1.46396e+06	1.25676e+06	770881	685584			-0.132992
D-(−)-Erythrose	C4 H8 O4	120.042	0.469	4.86882e+07	5.50322e+07	5.17179e+07	5.82803e+07	5.26325e+07	5.51593e+07	5.13612e+07	4.5349e+07	5.01115e+07	6.5454e+07	5.78912e+07				9.20301e+06	16765833	1.42332e+06	-3339184	2.67298e+06	6.47106e+06	3944246	9592060	3.02973e+06	6.34404e+06			0.0756141
Picolinamide	C6 H6 N2 O	122.048	0.566	2.01372e+07	2.90248e+07	1.67335e+07	1.61916e+07	7.67929e+06	8.29763e+06	1.73645e+07	1.31166e+07	3.55145e+07	7.52943e+06	1.86334e+07				-1.50377e+06	-1.26077e+07	1.53774e+07	-7.02059e+06	-2772709	-1.18395e+07	-1.24579e+07	-3.9456e+06	-3403646	8.88766e+06			0.661648
Taurine	C2 H7 N O3 S	125.015	0.444	140187	165928	197060	359534	457385	336023	264511	154383	198614	13354634	177695				37508.3	1.32144e+07	58427.6	14196.1	124325	195836	317199	219347	56873.8	25741.6			0.0227436
5-Methylcytosine	C5 H7 N3 O	125.059	0.556	8.53537e+06	9.10613e+06	6.8459e+06	1.125e+07	8.50865e+06	5.85005e+06	1.10668e+07	1.00414e+07	7.64955e+06	6.60995e+06	1.24747e+07				3.93931e+06	-1.92542e+06	-885817	1.506e+06	2.53142e+06	-2.68532e+06	-26720.3	2.71464e+06	-1.68947e+06	570767			-0.00655535
leucoline	C9 H7 N	129.058	1.028	5.47038e+06	3.32927e+06	2.86952e+06	3.50288e+06	3.24823e+06	3.10049e+06	2.43163e+06	3.11498e+06	2.14872e+06	3.21976e+06	3.68293e+06				-1.78745e+06	-2.25062e+06	-3.32166e+06	-2.35541e+06	-3.03875e+06	-2.36989e+06	-2.22215e+06	-1.96751e+06	-2.60086e+06	-2.14112e+06			0.101778
Pipecolic acid	C6 H11 N O2	129.079	0.558	1.9737e+07	2.10471e+07	1.81172e+07	1.7889e+07	2.09045e+07	2.31963e+07	2.10313e+07	1.32204e+07	1.84446e+07	25641776	1.83412e+07				-1.39572e+06	5.90481e+06	-1.29239e+06	-6.51654e+06	1.29432e+06	3.45935e+06	1.16749e+06	-1847963	-1.61974e+06	1.31011e+06			-1.65896
D-Homoproline	C6 H11 N O2	129.079	0.368	6.49853e+06	691552	6.15475e+06	453761	2.13969e+06	1.45245e+06	7134887	4.22357e+06	6.43133e+06	1.5691e+06	1.26631e+06				-5.23222e+06	-4.92943e+06	-67207.2	-2.27496e+06	636354	-5.04609e+06	-4.35885e+06	-6.04477e+06	-343779	-5.80698e+06			0.149742
4-guanidinobutanal	C5 H11 N3 O	129.09	0.596	2.17826e+07	1.9571e+07	2.04557e+07	1.92313e+07	1.8805e+07	25406654	2.31345e+07	1.42177e+07	9.43861e+06	2.58592e+07	20628583				-1.15399e+06	4.07664e+06	-1.2344e+07	-7.5649e+06	1.35197e+06	3.62408e+06	-2.97755e+06	-2.55124e+06	-1.32684e+06	-2.2116e+06			0.164507
indol-2-one	C8 H5 N O	131.037	1.023	5.91557e+06	2.4178e+06	2.41634e+06	2.28202e+06	2.65289e+06	2.50903e+06	1.70621e+06	2.73835e+06	1.58387e+06	3.29252e+06	2.62967e+06				-3.2859e+06	-2.62306e+06	-4.33171e+06	-3.17722e+06	-4.20936e+06	-3.40655e+06	-3.26269e+06	-3.63355e+06	-3.49924e+06	-3.49778e+06			0.10304
MW5604750	C9 H9 N	131.073	0.688	1.08358e+06	1.43405e+06	1.06308e+06	1.49243e+06	1.31835e+06	1.31521e+06	1492422	2.26759e+06	1.64531e+06	949598	1.31335e+06				229772	-133979	561734	1.18401e+06	408845	231631	234770	408851	-20501.7	350478			0.0728908
L-(+)-Leucine	C6 H13 N O2	131.095	0.397	6.91904e+07	8.47161e+07	7.36797e+07	5.67973e+07	6.74641e+07	85061960	103946000	6.48941e+07	142880865	6.15199e+07	7.87058e+07				9.51541e+06	-7.67045e+06	7.36905e+07	-4.29627e+06	3.47556e+07	1.58716e+07	-1.72632e+06	-1.23931e+07	4.48935e+06	1.55257e+07			-0.0133319
beta-Leucine	C6 H13 N O2	131.095	0.636	170052642	248733726	207859343	253918708	184442158	199783761	195733904	183611630	395516311	177303803	3.61835e+07				-1.33869e+08	7251161	225463669	13558988	25681262	29731119	14389516	83866066	37806701	78681084			0.0390838
3-Methylsulfolene	C5 H8 O2 S	132.024	0.477	5.56702e+06	4.20772e+06	1.98208e+06	4.69686e+06	5.86486e+06	3.83894e+06	4.71944e+06	4.12252e+06	4.38309e+06	4.4871e+06	4.79604e+06				-770976	-1.07992e+06	-1.18392e+06	-1.44449e+06	-847578	-1.72808e+06	297842	-870153	-3.58494e+06	-1.3593e+06			-0.0231435
4,5-Dihydroxy-2,3-pentanedione	C5 H8 O4	132.042	0.454	1.06949e+07	1.12087e+07	11899510	12944397	1.08472e+07	1.28824e+07	1.09283e+07	7.98015e+06	9.57735e+06	1.24229e+07	12786606				2.09167e+06	1.72797e+06	-1.11758e+06	-2.71479e+06	233379	2.18751e+06	152279	2.24946e+06	1.20458e+06	513803			0.0238831
DL-Ornithine	C5 H12 N2 O2	132.09	0.513	8.41198e+06	9.53458e+06	9.28626e+06	9.96547e+06	9.30175e+06	9.58152e+06	9.59898e+06	8.75932e+06	9.81369e+06	9.03168e+06	1.07607e+07				2.34874e+06	619699	1.40171e+06	347337	1.187e+06	1.16954e+06	889775	1.55349e+06	874283	1.1226e+06			0.0837483
AM0530000	C8 H7 N O	133.053	0.589	162789331	128586909	113139507	147585439	124427934	117282866	146521644	113020212	190285038	103614540	2.27665e+07				-1.40023e+08	-59174791	27495707	-49769119	-16267687	-45506465	-38361397	-15203892	-49649824	-34202422			0.100343
Cinnamyl alcohol	C9 H10 O	134.073	4.146	89962	102091	33657.8	43423.5	88483.7	118440	49354	10782.9	74958.4	64080.5	71122.9				-18839.1	-25881.6	-15003.6	-79179.1	-40608	28478.2	-1478.33	-46538.5	-56304.2	12128.8			0.0061152
Adenine	C5 H5 N5	135.054	1.195	214711	120266	137576	144477	152168	150462	13902.1	3.10872e+06	174191	270522	136099				-78611.8	55810.4	-40520.6	2.89401e+06	-200809	-64249.1	-62543.3	-70233.8	-77134.7	-94444.8			-0.0269141
Benzylformamide	C8 H9 N O	135.068	1.533	1.24758e+06	1.77189e+06	1.6641e+06	2.76232e+06	5.57724e+06	6.20834e+06	1.56634e+07	6.10396e+06	1.37211e+06	2.52384e+06	6.12935e+06				4.88177e+06	1.27626e+06	124529	4.85638e+06	1.44158e+07	4.96076e+06	4.32966e+06	1.51474e+06	416518	524304			0.131317
LQ5400000	C8 H8 O2	136.053	1.162	177987	180364	178586	216358	216328	1.32819e+06	1.97684e+06	40186.5	212661	20789	194555				16567.3	-157198	34673.4	-137801	1.79885e+06	1.15021e+06	38340.4	38370.5	598.748	2377.25			0.013959
YU0650000	C7 H8 N2 O	136.064	0.867	145800	955798	783757	1.1958e+06	1.22781e+06	904426	495165	566515	1.03933e+06	1.0846e+06	958006				812206	938796	893533	420715	349365	758626	1.08201e+06	1.05e+06	637957	809998			0.162192
pentetrazol	C6 H10 N4	138.09	0.591	1.60403e+06	1.47676e+06	1.43342e+06	902601	2.12177e+06	1.99067e+06	1.58609e+06	1.30011e+06	262164	1.69172e+06	1.67223e+06				68196	87688.4	-1.34187e+06	-303919	-17936.3	386639	517738	-701428	-170612	-127270			-0.244157
l-Histidinal	C6 H9 N3 O	139.075	0.577	2.19462e+07	31173173	1.83723e+07	1.82723e+07	1.58648e+07	1.06687e+07	1.87825e+07	1.55805e+07	3.6696e+07	1.04968e+07	1.98985e+07				-2.04773e+06	-1.14494e+07	1.47498e+07	-6.36573e+06	-3.16373e+06	-1.12775e+07	-6.08143e+06	-3.67395e+06	-3.57393e+06	9.22696e+06			0.346023
Sulfurol	C6 H9 N O S	143.04	0.553	3.04638e+07	1.32987e+07	1.3096e+07	1.33107e+07	1.37375e+07	1.38837e+07	1.28338e+07	9.24955e+06	1.14975e+07	2.05445e+07	1.09034e+07				-1.95604e+07	-9.91932e+06	-1.89664e+07	-2.12143e+07	-1.763e+07	-1.65801e+07	-16726317	-17153154	-1.73678e+07	-1.71651e+07			0.107526
lepidine	C10 H9 N	143.073	0.692	1.97896e+06	2.7293e+06	2.08998e+06	2.55463e+06	2.43562e+06	2.62138e+06	2.65292e+06	3.89766e+06	3.21084e+06	1.61473e+06	2.35411e+06				375152	-364234	1.23188e+06	1.9187e+06	673964	642423	456660	575674	111019	750338			0.0772049
lactide	C6 H8 O4	144.042	0.465	6.554e+06	6.56061e+06	7.3526e+06	7.60451e+06	5.75618e+06	6.06799e+06	7.27118e+06	6.00227e+06	6.21601e+06	7.87931e+06	7.60316e+06				1.04916e+06	1.32531e+06	-337996	-551731	717177	-486016	-797822	1.05051e+06	798598	6610.5			-0.223378
FG7175000	C9 H7 N O	145.053	0.692	5.05136e+06	6.95398e+06	5.51299e+06	6.43169e+06	6.76774e+06	5.20811e+06	7436503	11617044	8.21494e+06	4.20542e+06	5.7843e+06				732939	-845947	3.16358e+06	6.56568e+06	2.38514e+06	156745	1.71637e+06	1.38033e+06	461630	1.90261e+06			0.10793
2954	C9 H7 N O	145.053	0.862	1.34833e+07	1.16026e+07	1.21152e+07	1.19604e+07	1.36161e+07	1.59919e+07	1.26978e+07	2.6189e+07	2.2244e+07	2.2554e+07	3.76384e+07				2.41551e+07	9.07064e+06	8.76071e+06	1.27057e+07	-785500	2.50853e+06	132773	-1.52294e+06	-1.3681e+06	-1880769			0.00257095
TH9185000	C8 H6 N2 O	146.048	1.238	2.52227e+06	1.50321e+06	1.45181e+06	1.58654e+06	1.70127e+06	1.41011e+06	874872	1.65293e+06	821675	1.70347e+06	1.89667e+06				-625601	-818800	-1.7006e+06	-869340	-1.6474e+06	-1.11216e+06	-821006	-935735	-1.07046e+06	-1.01907e+06			0.0837833
DL-Glutamine	C5 H10 N2 O3	146.069	0.455	968288891	4.66617e+07	858109196	4.91642e+07	5.18154e+07	4.75096e+07	5.25899e+07	953070049	4.74537e+07	345401161	372188022				-596100869	-622887730	-9.20835e+08	-15218842	-9.15699e+08	-9.20779e+08	-9.16474e+08	-9.19125e+08	-110179695	-9.21627e+08			0.154225
DL-Lysine	C6 H14 N2 O2	146.106	0.488	2.19361e+07	2.23502e+07	2.02675e+07	2.17744e+07	2.10555e+07	23256585	2.27521e+07	1.68094e+07	2.05988e+07	2.57522e+07	2.01012e+07				-1834867	3.81609e+06	-1.33725e+06	-5.12671e+06	816049	1.32052e+06	-880536	-161650	-1.66858e+06	414145			0.234045
3-(2-Furylmethyl)-1H-pyrrole	C9 H9 N O	147.068	1.024	6.76836e+06	7.12692e+06	5.77423e+06	7.05409e+06	5.72908e+06	5.71848e+06	4.69304e+06	5.41175e+06	3.02774e+06	4092029	8.11522e+06				1.34686e+06	-2.67633e+06	-3.74062e+06	-1.35661e+06	-2.07532e+06	-1.04988e+06	-1.03928e+06	285730	-994131	358557			0.104959
Cinnamic acid	C9 H8 O2	148.052	0.589	178023928	143350567	125034310	162738115	138528550	131413872	160327367	124452724	217412382	118323250	3.76981e+07				-1.40326e+08	-59700678	39388454	-53571204	-17696561	-46610056	-39495378	-15285813	-52989618	-34673361			0.103536
L-(-)-methionine	C5 H11 N O2 S	149.051	0.488	1.26316e+07	1.17689e+07	8.86274e+06	1.10659e+07	1.39887e+07	1.12814e+07	1.19001e+07	1.05385e+07	1.67021e+07	1.26829e+07	1.31801e+07				548490	51369.3	4.0705e+06	-2.0931e+06	-731481	-1.35018e+06	1.35714e+06	-1.56565e+06	-3.76883e+06	-862707			-0.238027
Paracetamol	C8 H9 N O2	151.063	0.591	8.20758e+06	1.1508e+07	1.21315e+07	1.34502e+07	1.35229e+07	1.31769e+07	1.47641e+07	8.51615e+06	8.59124e+06	1.3209e+07	1.05813e+07				2.3737e+06	5.0014e+06	383667	308572	6.55652e+06	4.9693e+06	5.31529e+06	5.24263e+06	3.92388e+06	3.30042e+06			0.165792
DL-Histidine	C6 H9 N3 O2	155.069	0.745	27098752	2.50517e+07	5.9757e+07	6.55762e+07	5.92588e+07	2.29534e+07	2.09423e+07	1.16515e+07	15750817	2.93049e+07	2.96499e+07				2.55117e+06	2.20617e+06	-11347935	-1.54473e+07	-6.15645e+06	-4.14532e+06	3.216e+07	3.84774e+07	3.26583e+07	-2.04702e+06			0.875125
DL-Histidine	C6 H9 N3 O2	155.07	0.46	1.54043e+07	1.74235e+07	1.68103e+07	1.76609e+07	2.0314e+07	2.04337e+07	1.80522e+07	1.39408e+07	1.50056e+07	22630190	1.62137e+07				809450	7.22593e+06	-398640	-1.46342e+06	2.64797e+06	5.02945e+06	4.90973e+06	2.25667e+06	1.406e+06	2.01922e+06			0.251361
1,5-DAN	C10 H10 N2	158.084	1.691	96172.3	114135	111008	154240	110761	111235	167598	1.81049e+06	609461	123128	120666				24493.7	26955.8	513289	1.71431e+06	71425.4	15063	14589.1	58068.1	14835.3	17963			0.00593918
3-(1-Methyl-1H-pyrrol-2-yl)pyridine	C10 H10 N2	158.084	2.552	556160	675491	368477	673655	684854	665922	1.1417e+06	1.84345e+07	694324	874792	757522				201363	318632	138164	1.78784e+07	585540	109762	128694	117495	-187682	119331			0.00667466
1,5-DAN	C10 H10 N2	158.084	0.687	1.45236e+06	1.94057e+06	1.5655e+06	1.76658e+06	1.93194e+06	1.86546e+06	1.88274e+06	2.69182e+06	2.0962e+06	1.68927e+06	1.75755e+06				305188	236913	643843	1.23945e+06	430380	413096	479579	314215	113141	488211			0.11461
Citiolone	C6 H9 N O2 S	159.035	3.976	179297689	225509456	184084405	210354736	224390281	230197993	205920962	154110376	237848269	244945310	193488693				14191004	65647621	58550580	-25187313	26623273	50900304	45092592	31057047	4786716	46211767			0.165307
Citiolone	C6 H9 N O2 S	159.035	1.959	2.32987e+06	3.8574e+06	3.08234e+06	4.21628e+06	4.03314e+06	3.81573e+06	9.91215e+06	2.40375e+06	3.99655e+06	3.15292e+06	3.23722e+06				907351	823052	1.66668e+06	73885.8	7.58229e+06	1.48586e+06	1.70327e+06	1.88641e+06	752473	1.52753e+06			0.101959
2-Methyl-4-quinolinol	C10 H9 N O	159.068	2.18	20338.9	22416.7	319234	383948	381448	20547.5	447847	85392.2	14288632	34043.5	481570				461231	13704.6	1.42683e+07	65053.3	427509	208.646	361109	363609	298895	2077.78			0.0227104
4-Methylcarbostyril	C10 H9 N O	159.068	3.976	1.35469e+06	1.42527e+06	957310	1.32905e+06	1.24835e+06	1.35113e+06	1.46743e+06	1.30215e+06	1.50466e+06	1.46469e+06	1.44444e+06				89749.9	110006	149976	-52537.3	112739	-3556.09	-106336	-25633.3	-397378	70577.9			-1.97122
medorinone	C9 H8 N2 O	160.063	3.459	4.56151e+06	2.98424e+06	2.85561e+06	3.0392e+06	3.13275e+06	3.09629e+06	1.8813e+06	2.703e+06	2.73579e+06	3.71955e+06	3.68909e+06				-872424	-841957	-1.82572e+06	-1.85851e+06	-2.68021e+06	-1.46522e+06	-1.42876e+06	-1.52231e+06	-1.7059e+06	-1.57727e+06			0.0995682
1,5-Anhydro-D-fructose	C6 H10 O5	162.053	0.483	3.11268e+07	3.2401e+07	40000196	4.60401e+07	2.88217e+07	2.80532e+07	3.91165e+07	2.91985e+07	4.16589e+07	5.01009e+07	4.10592e+07				9.93234e+06	1.89741e+07	1.0532e+07	-1.92832e+06	7.9897e+06	-3.07361e+06	-2.30511e+06	1.49133e+07	8.87338e+06	1.27415e+06			-0.0341564
(E)-p-coumaric acid	C9 H8 O3	164.047	0.484	7.28565e+06	6.4624e+06	8.22086e+06	6.37224e+06	9.55354e+06	9.74167e+06	5.79285e+06	9.33204e+06	8.77577e+06	6.60204e+06	7.07987e+06				-205775	-683607	1.49012e+06	2.04639e+06	-1.4928e+06	2.45602e+06	2.26789e+06	-913404	935214	-823248			0.807392
2-Deoxyhexopyranose	C6 H12 O5	164.068	4.145	11046.8	22544.1	14389.3	32265.7	17502.6	14183.1	41756.6	10621.8	10331	11122.8	10881.6				-165.201	75.9722	-715.853	-425.033	30709.8	3136.34	6455.77	21218.9	3342.48	11497.3			0.094005
DL-Phenylalanine	C9 H11 N O2	165.079	0.585	233495097	211408700	184277418	234952313	206979692	199322607	214322579	180953113	332520132	187762983	104882229				-128612868	-45732114	99025035	-52541984	-19172518	-34172490	-26515405	1457216	-49217679	-22086397			0.105616
3-(4-Methyl-3-pentenyl)thiophene	C10 H14 S	166.082	0.589	1.02477e+07	9.34925e+06	8.77348e+06	1.12895e+07	9.94001e+06	8.98886e+06	1.12901e+07	8.73072e+06	1.49295e+07	8.15351e+06	1.02583e+07				10596	-2.09421e+06	4.68182e+06	-1.51701e+06	1.04233e+06	-1.25886e+06	-307716	1.04181e+06	-1.47425e+06	-898473			0.659992
N-((4-AMINO-2-METHYL-5-PYRIMIDINYL)METHYL)FORMAMIDE	C7 H10 N4 O	166.085	0.56	6.46691e+06	7.5616e+06	4.88792e+06	9.22388e+06	9.75825e+06	3.68472e+06	1.01078e+07	8.92759e+06	6.81757e+06	4.69516e+06	1.13659e+07				4.89899e+06	-1.77175e+06	350659	2.46068e+06	3.64087e+06	-2.78219e+06	3.29133e+06	2.75696e+06	-1.57899e+06	1.09469e+06			0.362884
norhaman	C11 H8 N2	168.069	4.796	1.04127e+06	1.26102e+06	947467	1.28826e+06	334589	1.1002e+06	1.38018e+06	1.7012e+07	1.44008e+06	1.46877e+06	999932				-41336.7	427499	398814	1.59708e+07	338907	58934.2	-706680	246988	-93801.7	219751			-0.0403206
Pyridoxine	C8 H11 N O3	169.074	0.593	3.12373e+07	3.41619e+07	3.33493e+07	4.28224e+07	3.84357e+07	2.89082e+07	4.33107e+07	2.84779e+07	3.2112e+07	3.94804e+07	4.11234e+07				9.88617e+06	8.24311e+06	874746	-2.75938e+06	1.20735e+07	-2.32908e+06	7.19849e+06	1.15851e+07	2.11208e+06	2.92463e+06			0.168936
moroxydine	C6 H13 N5 O	171.112	0.526	142472	124678	106158	153363	107385	110464	151527	126530	125793	442001	108989				-33482.7	299530	-16678.4	-15941.5	9055.29	-32007.9	-35086.4	10891.6	-36313.2	-17793.9			-0.209773
2-Bromophenol	C6 H5 Br O	171.952	0.455	1.09464e+06	441167	438813	457623	489818	669380	753653	725713	503247	1.1174e+06	879407				-215236	22756.3	-591396	-368930	-340990	-425263	-604825	-637020	-655830	-653476			0.156472
4-Hydroxy-1H-indole-3-acetonitrile	C10 H8 N2 O	172.064	3.839	135617	131230	164229	90683.4	168878	101230	173318	1.25528e+06	82528.2	179419	64598.7				-71018.3	43801.7	-53088.8	1.11966e+06	37701.1	-34387.2	33261.2	-44933.6	28611.6	-4387.28			0.0325465
4-Hydroxy-1H-indole-3-acetonitrile	C10 H8 N2 O	172.064	4.06	3.58267e+06	314469	321311	246865	329077	335945	214636	97409	167860	365573	199436				-3.38323e+06	-3.21709e+06	-3.41481e+06	-3.48526e+06	-3.36803e+06	-3.24672e+06	-3.25359e+06	-3.3358e+06	-3.26136e+06	-3.2682e+06			0.108524
5-Amino-5-carboxy-2-hydroxy-1-pentene-1-diazonium	C6 H10 N3 O3	172.071	12.655	9.6055e+06	5.91551e+07	5.94555e+07	60127883	100450214	4.21828e+07	1.08732e+06	41921298	7.57767e+06	2.82434e+07	4.37423e+07				3.41368e+07	1.86379e+07	-2.02783e+06	3.23158e+07	-8.51818e+06	3.25773e+07	9.08447e+07	5.05224e+07	4.985e+07	4.95496e+07			0.353421
2-Quinolinecarboxylic acid	C10 H7 N O2	173.048	1.088	9.33884e+06	3.90589e+06	4.35345e+06	3.70989e+06	3.67629e+06	3.60579e+06	2.61751e+06	3.31823e+06	1.98993e+06	4.25501e+06	4.42512e+06				-4.91372e+06	-5.08383e+06	-7.34892e+06	-6.02061e+06	-6.72133e+06	-5.73305e+06	-5.66255e+06	-5.62896e+06	-4.98539e+06	-5.43295e+06			0.109171
3-Indoleacetamide	C10 H10 N2 O	174.079	1.023	3.7358e+07	1.40297e+07	1.33195e+07	1.29884e+07	1.42631e+07	13970725	1.2679e+07	1.64875e+07	9.74621e+06	1.78272e+07	1.47537e+07				-2.26043e+07	-1.95308e+07	-2.76118e+07	-2.08706e+07	-2.46791e+07	-2.33873e+07	-2.3095e+07	-2.43696e+07	-2.40385e+07	-2.33283e+07			0.109756
DL-Arginine	C6 H14 N4 O2	174.111	0.615	1237136646	1127459298	1030429290	833611254	777546932	768040196	986046371	630928591	1042643809	1208283030	1344209416				107072770	-28853616	-194492837	-606208055	-251090275	-469096450	-459589714	-403525392	-206707356	-109677348			0.212519
Guanidinosuccinic acid	C5 H9 N3 O4	175.058	0.508	138053279	142001633	139855884	175338390	151104050	188544457	171770392	128780031	239041050	169988475	145962790				7909511	31935196	100987771	-9273248	33717113	50491178	13050771	37285111	1802605	3948354			0.0504273
5-hydroxyindole acetaldehyde	C10 H9 N O2	175.063	3.976	127473268	146029614	112194947	138291074	123939721	124784740	115473727	8.90854e+07	152016951	163606926	114167548				-13305720	36133658	24543683	-3.83878e+07	-11999541	-2688528	-3533547	10817806	-15278321	18556346			-0.421084
Indole-3-acetic acid	C10 H9 N O2	175.063	1.973	1.49602e+06	1.60147e+06	1.28996e+06	1.99453e+06	1.7011e+06	1.57464e+06	4.19068e+06	1.02945e+06	1.90738e+06	2.11234e+06	1.41125e+06				-84772.1	616321	411357	-466571	2.69466e+06	78625.8	205083	498510	-206062	105451			0.0562254
5-hydroxyindole acetaldehyde	C10 H9 N O2	175.063	4.141	2.75953e+06	5.71324e+06	2.2066e+06	6.21483e+06	1.32946e+07	1.09108e+07	1.14451e+07	1.11594e+07	1.31115e+06	3.19205e+06	12260558				9.50103e+06	432522	-1.44838e+06	8.39986e+06	8.68559e+06	8.1513e+06	1.05351e+07	3.4553e+06	-552926	2.95371e+06			0.266186
2020	C10 H11 N O2	177.079	1.448	2.10263e+06	1.89444e+06	1.68919e+06	2.16401e+06	2.25807e+06	2.11694e+06	1.96062e+07	7.67695e+06	1.78856e+06	1.95361e+06	1.73853e+06				-364098	-149015	-314061	5.57432e+06	1.75036e+07	14316.6	155450	61389.3	-413434	-208188			0.00716198
phenacetin	C10 H13 N O2	179.094	1.559	230643	99578.8	97705.2	128890	128356	117012	1.05419e+06	120919	120530	168237	18000.3				-212643	-62405.7	-110113	-109725	823548	-113631	-102288	-101754	-132938	-131064			0.678635
DL-TYROSINE	C9 H11 N O3	181.074	0.484	2.42915e+07	2.09183e+07	2.21114e+07	2.25235e+07	2.73283e+07	2.53678e+07	2.36321e+07	21725067	4.11244e+07	1.80279e+07	2.13495e+07				-2.94201e+06	-6.2636e+06	1.68329e+07	-2.5664e+06	-659383	1.07638e+06	3.03688e+06	-1.76794e+06	-2.18009e+06	-3.37314e+06			-1.64756
Dicyclohexylamine	C12 H23 N	181.183	4.549	178441	667848	793526	616365	228159	230779	1.33266e+06	185078	181273	170089	148878				-29563.2	-8351.99	2832.44	6637.7	1.15422e+06	52338.3	49718	437924	615085	489407			0.0182751
MFCD00661061	C3 H6 N2 O7	182.017	0.496	1.18475e+06	2.03042e+06	2.33243e+06	1.94718e+06	1.85635e+06	1.62941e+06	1.72407e+06	1.56667e+06	1.09937e+06	1.1021e+06	1.78888e+06				604133	-82650.2	-85377.6	381923	539322	444664	671603	762431	1.14768e+06	845670			0.147352
Dibenzothiophene	C12 H8 S	184.035	0.445	3.23319e+06	4.03429e+06	3.70263e+06	4.57081e+06	4.23609e+06	3.43642e+06	5.10948e+06	3.52054e+06	4.80851e+06	5.68303e+06	4.28856e+06				1.05537e+06	2.44984e+06	1.57532e+06	287348	1.87629e+06	203234	1.0029e+06	1.33762e+06	469442	801099			0.0997361
Indoleacrylic acid	C11 H9 N O2	187.063	0.685	88326605	111025873	8.97281e+07	119624029	107579092	118546255	116732175	170387418	133937550	8.6675e+07	101197114				12870509	-1.65156e+06	45610945	82060813	28405570	30219650	19252487	31297424	1.40152e+06	22699268			0.0761226
N8-Acetylspermidine	C9 H21 N3 O	187.168	0.7	166766	2.92015e+06	2.82658e+06	6.30258e+06	3.4854e+06	6.56782e+06	3.42398e+06	1.59199e+06	1.65839e+06	1.86571e+07	757886				591120	1.84904e+07	1.49162e+06	1.42523e+06	3.25721e+06	6.40105e+06	3.31863e+06	6.13581e+06	2.65982e+06	2.75338e+06			0.0768103
(3-Hydroxy-2-oxo-2,3-dihydro-1H-indol-3-yl)acetonitrile	C10 H8 N2 O2	188.058	1.236	1.53857e+06	628233	727341	750468	739081	554109	243908	408671	135908	421306	579537				-959033	-1.11726e+06	-1.40266e+06	-1.1299e+06	-1.29466e+06	-984461	-799488	-788102	-811229	-910337			0.0850732
[(4Z)-5-(Methylsulfanyl)-4-penten-2-yn-1-yl]benzene	C12 H12 S	188.066	0.692	8.63267e+06	11140240	9.55983e+06	1.25079e+07	1.10657e+07	1.18209e+07	1.19001e+07	1.68524e+07	1.31137e+07	8.92664e+06	1.07479e+07				2.11518e+06	293970	4.48105e+06	8.21978e+06	3.2674e+06	3.18824e+06	2.43301e+06	3.87521e+06	927161	2.50757e+06			0.0842586
Acetylisatin	C10 H7 N O3	189.042	0.65	6.79253e+06	3.53917e+06	3.86413e+06	3.07691e+06	1.62661e+06	1.36251e+06	628586	1.00484e+06	632554	969030	3.76924e+06				-3.02329e+06	-5.8235e+06	-6.15997e+06	-5.78769e+06	-6.16394e+06	-5.43002e+06	-5.16592e+06	-3.71562e+06	-2.9284e+06	-3.25336e+06			0.122167
Triisopropanolamine	C9 H21 N O3	191.152	1.901	2.23992e+06	881898	1.03849e+06	1.02289e+06	3.35764e+06	943868	5.93108e+06	1.01768e+06	1.9057e+06	1.48057e+07	906973				-1.33295e+06	1.25658e+07	-334224	-1.22224e+06	3.69116e+06	-1.29605e+06	1.11772e+06	-1.21702e+06	-1.20143e+06	-1.35802e+06			0.134746
3'-Hydroxycotinine, Cis-	C10 H12 N2 O2	192.09	1.009	3.62287e+06	8.55524e+06	7.18433e+06	8.58703e+06	8.9373e+06	3.30827e+06	3.69799e+06	3.45637e+06	2.89616e+06	2.08502e+06	11756047				8.13317e+06	-1.53786e+06	-726718	-166507	75116	-314608	5.31443e+06	4.96416e+06	3.56145e+06	4.93236e+06			0.280881
Methylhippuric acid	C10 H11 N O3	193.074	0.759	3.38593e+06	4.00265e+06	3.39317e+06	4.02394e+06	4.09978e+06	4.1789e+06	3.07826e+07	4.62266e+06	4.68545e+06	3.42967e+06	4.77693e+06				1.391e+06	43734.8	1.29952e+06	1.23673e+06	2.73967e+07	792967	713851	638005	7237.94	616715			0.0213583
2-Methyl-1,2,3,4-tetrahydro-4,6,7-isoquinolinetriol	C10 H13 N O3	195.089	1.436	2.87414e+06	2.45304e+06	2.34945e+06	2.9e+06	2.96853e+06	2.8757e+06	2.58768e+07	1.01007e+07	2.54745e+06	2.5878e+06	2.40312e+06				-471019	-286341	-326693	7.22658e+06	2.30026e+07	1556.49	94391.2	25860	-524685	-421096			0.00334403
diethylcarbamazine	C10 H21 N3 O	199.168	0.68	118391	109024	104369	125869	125357	109502	129819	105569	177031	2.59568e+06	116104				-2287.02	2.47729e+06	58640.2	-12821.9	11427.6	-8889.03	6965.59	7478.44	-14022.4	-9366.96			0.00277795
clonitrate	C3 H5 Cl N2 O6	199.983	0.451	5.77328e+06	5.555e+06	7.91721e+06	5.22771e+06	7.00726e+06	6.52605e+06	5.7937e+06	6.04002e+06	5.07219e+06	4.3819e+06	4.79641e+06				-976875	-1.39139e+06	-701091	266738	20415.5	752768	1.23398e+06	-545578	2.14393e+06	-218283			-1.90029
11-Aminoundecanoic acid	C11 H23 N O2	201.173	0.98	2.02082e+06	2.71654e+06	2.88179e+06	2.87061e+06	2.94674e+06	3.21539e+06	3.29077e+06	2.28055e+06	1.28306e+07	2.9881e+06	2.52708e+06				506258	967281	1.08098e+07	259727	1.26995e+06	1.19457e+06	925920	849790	860969	695723			0.0531709
DA9185000	C12 H10 O S	202.045	0.428	259624090	233522498	258176889	242589020	233245729	279139508	238967648	195259557	222237757	218960310	273658491				14034401	-40663780	-37386333	-64364533	-20656442	19515418	-26378361	-17035070	-1447201	-26101592			0.151508
1-Oxo-1,2,4-butanetricarboxylic acid	C7 H8 O7	204.028	0.406	7.53557e+06	7.10543e+06	8.46704e+06	7.142e+06	7.27769e+06	7.88036e+06	5.89239e+06	7.58876e+06	8.78879e+06	8.29798e+06	8.72518e+06				1.18961e+06	762411	1.25321e+06	53192.9	-1.64318e+06	344787	-257882	-393572	931467	-430140			-0.124714
1,4,5-Trihydroxy-5-hydroxymethyl-2-methoxycyclohex-1-en-3-one	C8 H12 O6	204.064	0.478	1.70549e+06	1.40608e+06	1.77682e+06	1.93739e+06	1.40483e+06	1.3017e+06	1.86479e+06	1.74457e+06	1.59629e+06	1702370	2.14888e+06				443388	-3120.26	-109203	39078.5	159301	-403795	-300660	231902	71332.1	-299413			-2.32222
DL-Tryptophan	C11 H12 N2 O2	204.09	0.69	124458255	157081316	132341369	172761639	161532581	171368184	171321578	259307307	191736790	133258494	154450308				29992053	8800239	67278535	134849052	46863323	46909929	37074326	48303384	7883114	32623061			0.0875421
quinoclamine	C10 H6 Cl N O2	207.01	0.478	1.87639e+06	1.68912e+06	1.67034e+06	1.9229e+06	2.30765e+06	1.97896e+06	1.9659e+06	1.14189e+06	3.00969e+06	1.99956e+06	1.82752e+06				-48868.1	123175	1.1333e+06	-734499	89506.9	102567	431266	46506.2	-206053	-187268			1.35461
methyl isoquinoline-3-carboxylate	C11 H9 N O2	209.043	0.576	6.86397e+07	8.67231e+07	7.38673e+07	100879233	9.22627e+07	8.97053e+07	9.65333e+07	5.88892e+07	117754532	8.11121e+07	7.7704e+07				9.06428e+06	1.24724e+07	4.91148e+07	-9.75054e+06	2.78936e+07	2.10656e+07	2.3623e+07	3.22395e+07	5.22762e+06	18083383			0.142814
AMAC	C13 H10 N2 O	210.079	5.376	41026.3	40368.7	96098	50784.2	905228	736831	860262	924676	639729	514748	617800				576774	473722	598703	883650	819236	695804	864202	9757.9	55071.7	-657.626			0.210163
240I539PWQ	C5 H14 N O6 P	215.056	0.744	1.02906e+06	1.17465e+06	861947	1.24585e+06	1.27196e+06	1.29397e+06	1.13821e+07	1.4005e+06	1.52198e+06	1.03809e+06	1.65508e+06				626014	9025.11	492921	371437	1.0353e+07	264904	242896	216793	-167116	145589			0.0197275
2,3,4-Trihydroxy-3-methylbutyl dihydrogen phosphate	C5 H13 O7 P	216.04	0.434	169646717	157812330	115763003	180685410	139481703	124368116	121983523	140918362	155657836	196600250	136186414				-33460303	26953533	-13988881	-28728355	-47663194	-45278601	-30165014	11038693	-53883714	-11834387			0.153242
4-amino-2-methyl-5-phosphooxymethylpyrimidine	C6 H10 N3 O4 P	219.04	0.443	2.57467e+06	2.72975e+06	2.64066e+06	2.69046e+06	2.29105e+06	3.06821e+06	2.38151e+06	3.0312e+06	1.89853e+06	2.74196e+06	2.80629e+06				231624	167290	-676139	456530	-193161	493539	-283622	115787	65988.7	155084			-0.347345
D-PANTOTHENIC ACID	C9 H17 N O5	219.111	0.513	4.01258e+06	3.06946e+06	3.02233e+06	3.84273e+06	3.04087e+06	5.11462e+06	5.15282e+06	1.69231e+06	4.83229e+06	4.61519e+06	2.99118e+06				-1.0214e+06	602612	819704	-2.32027e+06	1.14024e+06	1.10204e+06	-971710	-169850	-990250	-943116			0.545813
1D-3-amino-1-guanidino-1,3-dideoxy-scyllo-inositol	C7 H16 N4 O4	220.117	0.703	3.41749e+06	1.29444e+06	1.92716e+06	1.85107e+06	2.42286e+06	1.89857e+06	1.75674e+06	1.06698e+06	1.43086e+06	1.93693e+06	2.29899e+06				-1.1185e+06	-1.48056e+06	-1.98663e+06	-2.35051e+06	-1.66075e+06	-1.51892e+06	-994633	-1.56643e+06	-1.49034e+06	-2.12305e+06			0.065027
Cyprodenate	C13 H25 N O2	227.188	5.328	538565	1.24727e+06	5.18557e+06	1.23217e+06	3.89964e+06	694701	589221	534728	522282	586417	507317				-31247.6	47852.8	-16282.2	-3836.85	50656.3	156136	3.36108e+06	693601	4.64701e+06	708709			0.537549
Leu-pro	C11 H20 N2 O3	228.147	0.95	26554.9	333298	175727	82099.6	127007	107525	332839	2.2863e+07	4.49901e+06	78854.7	50060.3				23505.4	52299.8	4.47245e+06	2.28364e+07	306284	80969.7	100452	55544.7	149172	306743			0.00355163
TES (buffer)	C6 H15 N O6 S	229.062	0.524	6.80872e+06	3.32128e+06	2.54527e+06	4.33188e+06	5.55747e+06	2.61436e+06	4.32549e+06	4.40302e+06	7.07227e+06	3.04996e+06	2.35196e+06				-4.45676e+06	-3.75876e+06	263548	-2.4057e+06	-2.48323e+06	-4.19436e+06	-1.25125e+06	-2.47684e+06	-4.26345e+06	-3.48744e+06			0.0458956
propyphenazone	C14 H18 N2 O	230.142	0.621	663196	943361	789311	1.22428e+06	723270	915628	1.53609e+06	1.03173e+06	1.1733e+06	665314	921503				258307	2117.89	510104	368531	872896	252432	60074.4	561082	126115	280165			0.0185888
Leu-Val	C11 H22 N2 O3	230.163	1.547	33852.3	100136	48477	104912	141203	106563	224540	6.45478e+06	1.23726e+06	53539.8	32431.5				-1420.74	19687.6	1.20341e+06	6.42093e+06	190688	72711.2	107351	71060.2	14624.7	66284.2			0.0133223
MFCD00010043	C16 H10 S	234.049	0.47	3.33596e+06	3.52381e+06	3.98378e+06	3.21649e+06	4.16181e+06	4.23763e+06	3.82957e+06	3.30557e+06	2.74495e+06	2.69149e+06	4.05866e+06				722694	-644470	-591016	-30392.2	493605	901668	825846	-119478	647818	187844			0.526596
Formylkynurenine	C11 H12 N2 O4	236.079	0.568	3.38689e+06	2.09396e+06	2.55146e+06	2.52569e+06	3.09354e+06	2.81057e+06	2.14536e+06	4.24157e+06	1.28752e+06	2.0379e+06	2.61321e+06				-773674	-1.34898e+06	-2.09937e+06	854682	-1.24153e+06	-576320	-293351	-861203	-835424	-1.29293e+06			0.035885
1,3-Dipropylxanthine	C11 H16 N4 O2	236.127	0.569	479832	2.99074e+06	1.51142e+06	1.76326e+06	1.73678e+06	1.38577e+06	1.82603e+06	470383	1125431	1.04375e+06	543230				63397.4	563920	645599	-9449.54	1.3462e+06	905942	1256944	1.28343e+06	1.03159e+06	2.5109e+06			0.150685
SECONAL	C12 H18 N2 O3	238.131	0.77	212062	212714	227114	252970	340593	264274	1.40784e+06	191089	180755	235346	267244				55182.1	23283.3	-31307.1	-20973.5	1.19578e+06	52211.5	128530	40907.3	15052.1	651.717			0.0965826
4-Hydroxy-5-(3,4,5-trihydroxyphenyl)pentanoic acid	C11 H14 O6	242.08	3.7	1.26345e+07	13808265	1.13388e+07	1.41901e+07	1.28394e+07	1.25713e+07	1.29879e+07	1.61701e+07	1.32869e+07	1.38555e+07	1.40844e+07				1.44993e+06	1.22095e+06	652412	3.53563e+06	353361	-63240.8	204923	1.55561e+06	-1.29569e+06	1.17375e+06			0.0238762
THIOMETON	C6 H15 O2 P S3	245.996	0.631	6.16684e+06	7.83446e+06	7.81233e+06	7.19883e+06	7.35492e+06	7.01568e+06	7.68302e+06	4.04876e+06	7.15442e+06	1.77213e+07	7.61557e+06				1.44873e+06	1.15545e+07	987577	-2.11809e+06	1.51618e+06	848833	1.18808e+06	1.03199e+06	1.64549e+06	1.66762e+06			0.0639343
N(2)-succinyl-L-glutamic acid	C9 H13 N O7	247.069	0.584	1.03403e+06	924069	751405	1.23151e+06	1.04985e+06	1.20931e+06	1.14046e+06	882291	2.87979e+06	1.89981e+06	922990				-111038	865784	1.84576e+06	-151737	106427	175278	15826.4	197487	-282623	-109959			0.00624221
(3S,9aS)-3-(1H-Imidazol-5-ylmethyl)tetrahydro-2H-pyrido[1,2-a]pyrazine-1,4(3H,6H)-dione	C12 H16 N4 O2	248.127	1.139	995273	2.53416e+06	1.88009e+06	1.944e+06	2.71175e+06	2.08235e+06	2.38396e+06	2.39149e+06	4.12336e+06	1.72724e+06	2.50559e+06				1.51031e+06	731968	3.12809e+06	1.39622e+06	1.38869e+06	1.08708e+06	1.71648e+06	948727	884820	1.53888e+06			0.136069
6-Hydroxy-2-(4-hydroxybenzylidene)-1-benzofuran-3(2H)-one	C15 H10 O4	254.058	2.992	34204.8	161804	24450.5	75610.5	153296	2.67688e+06	268705	220289	48936.7	43139.1	43948.7				9743.9	8934.25	14731.9	186084	234500	2.64268e+06	119091	41405.7	-9754.28	127600			0.0365769
N-Methyldioctylamine	C17 H37 N	255.292	6.716	5.32515e+06	1.01252e+07	1.58595e+07	1.46266e+07	1.27474e+07	1.25183e+07	1.09623e+07	9.29649e+06	9.3602e+06	8.53264e+06	6.4615e+06				1.13635e+06	3.20749e+06	4.03505e+06	3.97134e+06	5.63717e+06	7.19314e+06	7.4222e+06	9.30141e+06	1.05344e+07	4.80003e+06			0.148991
3-Carboxy-1-(beta-D-ribofuranosyl)pyridinium	C11 H14 N O6	256.082	3.535	12608.1	92632.5	103764	241167	139410	113000	1.44083e+06	154401	84812.7	24519.5	82317.3				69709.2	11911.5	72204.7	141793	1.42822e+06	100392	126802	228559	91156.3	80024.5			0.0570161
Ancymidol	C15 H16 N2 O2	256.121	1.96	648865	950492	740792	982655	828147	952750	2.26554e+06	760789	1.04185e+06	857010	906199				257334	208145	392989	111924	1.61667e+06	303885	179283	333790	91927	301627			0.0495489
indolidan	C14 H15 N3 O2	257.116	0.867	291369	1186999	980319	1.29282e+06	1.3009e+06	1.09366e+06	544277	774494	697233	599867	2.40453e+06				2.11316e+06	308498	405865	483125	252909	802293	1.00953e+06	1.00145e+06	688951	895630			0.145216
2949	C12 H22 N2 O4	258.158	1.267	11562	118669	90699.7	129644	129008	155176	228551	229722	292379	1.6662e+06	158417				146855	1.65464e+06	280817	218160	216990	143614	117446	118082	79137.7	107107			0.0396053
alpha-Glutamyl-4-hydroxyproline	C10 H16 N2 O6	260.102	5.138	1.12516e+06	3.90581e+06	3.47224e+06	3.28979e+06	4.76696e+06	4.27627e+06	3.43274e+06	4.62312e+06	3328550	3.95027e+06	3.2599e+06				2.13474e+06	2.8251e+06	2.20339e+06	3.49796e+06	2.30757e+06	3.15111e+06	3.64179e+06	2.16462e+06	2.34708e+06	2.78065e+06			0.155551
Maclurin	C13 H10 O6	262.049	0.685	1.21476e+06	1.44503e+06	1.1906e+06	1.25055e+06	1.7082e+06	1.70444e+06	1146606	2.38032e+06	1.60104e+06	1.51563e+06	1.30826e+06				93503.4	300871	386276	1.16556e+06	-68155.1	489675	493435	35789.4	-24165.2	230271			0.189083
Methohexital	C14 H18 N2 O3	262.131	1.583	77102.4	115639	116837	116707	103589	101885	97024.2	2.53167e+06	122291	174620	142358				65255.9	97518.1	45188.6	2.45456e+06	19921.8	24783	26486.7	39604.7	39735.1	38536.6			0.00937547
EPINEPHRINE 4-SULFATE	C9 H13 N O6 S	263.047	0.592	8.74028e+06	7.1063e+06	6.0508e+06	7.12583e+06	7.07085e+06	6.59987e+06	7.37985e+06	7.97705e+06	1.4676e+07	6.57027e+06	6.79169e+06				-1.94858e+06	-2.17001e+06	5.93577e+06	-763228	-1.36043e+06	-2.14041e+06	-1.66942e+06	-1.61444e+06	-2.68948e+06	-1.63397e+06			0.199102
2-(6'-methylthio)hexylmalic acid	C11 H20 O5 S	264.104	3.552	466792	1.18578e+06	1.09085e+06	1.32757e+06	1.20341e+06	1.4294e+06	1.14715e+06	941958	1.73177e+06	1.037e+06	1.74576e+06				1.27897e+06	570205	1.26498e+06	475166	680359	962608	736618	860781	624059	718989			0.0990594
2-(6'-methylthio)hexylmalic acid	C11 H20 O5 S	264.104	0.55	9.12187e+07	3.89498e+07	4.09761e+07	5.1768e+07	5.29211e+07	5.12952e+07	5.28759e+07	4.08552e+07	5.13393e+07	9.0016e+07	42978892				-4.82398e+07	-1.20271e+06	-3.98794e+07	-5.03635e+07	-3.83428e+07	-3.99235e+07	-3.82975e+07	-3.94506e+07	-5.02426e+07	-52268850			0.106408
Ulodesine	C12 H16 N4 O3	264.122	1.083	2.28952e+06	4.12285e+06	4.05435e+06	4.31535e+06	3.52266e+06	2.97386e+06	2.29543e+06	1.47484e+06	2.64934e+06	2.80874e+06	3.60298e+06				1.31346e+06	519217	359821	-814681	5905.95	684335	1.23313e+06	2.02583e+06	1.76483e+06	1.83333e+06			0.160313
alpha-Naphthoflavone	C19 H12 O2	272.083	5.384	579576	844471	882131	687014	967053	651919	680450	615729	632107	582958	473903				-105674	3381.45	52530.1	36153	100873	72342.2	387476	107438	302555	264895			0.464325
chlorpropamide	C10 H13 Cl N2 O3 S	276.034	0.462	2.5525e+06	2.0845e+06	1.96766e+06	2.13731e+06	1.96684e+06	2.19493e+06	2.92969e+06	2.04962e+06	1.49479e+06	2.82342e+06	1.79633e+06				-756169	270919	-1.05772e+06	-502885	377184	-357579	-585665	-415190	-584849	-468002			0.167606
sulfadimidine	C12 H14 N4 O2 S	278.083	1.393	4.34442e+06	5.08816e+06	3.7092e+06	5.27534e+06	4.88183e+06	4.494e+06	4.21926e+06	3.09695e+06	5.29893e+06	4.2398e+06	6.65027e+06				2.30585e+06	-104619	954513	-1.24746e+06	-125153	149583	537410	930928	-635222	743743			0.180814
Pro-tyr	C14 H18 N2 O4	278.126	1.106	170802	543584	441396	589174	544036	588576	5.14085e+06	1.34085e+06	619481	478512	637757				466955	307710	448679	1.17005e+06	4.97005e+06	417773	373234	418372	270594	372782			0.0422069
Lycocernuine	C16 H26 N2 O2	278.199	4.537	2.04599e+06	228826	160788	137004	105183	91219.6	75455.5	87677.2	85496.6	130111	106269				-1.93972e+06	-1.91588e+06	-1.9605e+06	-1.95832e+06	-1.97054e+06	-1.95477e+06	-1.94081e+06	-1.90899e+06	-1.88521e+06	-1.81717e+06			0.112114
tromantadine	C16 H28 N2 O2	280.215	4.607	2.95193e+06	194947	175395	145586	76470.6	106865	122371	142290	91749.1	112974	134733				-2.8172e+06	-2.83896e+06	-2.86018e+06	-2.80964e+06	-2.82956e+06	-2.84507e+06	-2.87546e+06	-2.80635e+06	-2.77654e+06	-2.75699e+06			0.113473
(2E)-2,3-Diphenyl-3-(2-pyridinyl)acrylonitrile	C20 H14 N2	282.115	0.591	3.37349e+06	3.4249e+06	2.4147e+06	3.13435e+06	3.03815e+06	3.20072e+06	2.48103e+06	1.74257e+06	2.52208e+06	4.31104e+06	2.27044e+06				-1.10305e+06	937543	-851414	-1.63092e+06	-892465	-172771	-335344	-239148	-958790	51407.6			0.0690064
3-Carboxy-1-(beta-D-glucopyranosyl)pyridinium	C12 H16 N O7	286.093	0.68	1.65584e+06	2.69419e+06	1.98598e+06	2.27157e+06	3.0777e+06	3.06312e+06	2.01772e+06	3.42271e+06	2.13265e+06	3.02292e+06	2.1806e+06				524762	1.36708e+06	476808	1.76687e+06	361881	1.40728e+06	1.42186e+06	615731	330138	1.03835e+06			0.180236
Carboxycyclophosphamide	C7 H15 Cl2 N2 O4 P	292.015	0.468	5.10457e+06	5.35554e+06	5.72525e+06	5.48774e+06	4.78405e+06	5.05547e+06	5.27935e+06	5.46647e+06	2.92518e+06	5.59039e+06	6.07264e+06				968070	485827	-2.17939e+06	361901	174789	-49093.5	-320512	383177	620680	250971			-0.315175
(2S)-4-Methyl-2-({[(3S,4S,5R)-2,3,4-trihydroxy-5-(hydroxymethyl)tetrahydro-2-furanyl]methyl}amino)pentanoic acid (non-preferred name)	C12 H23 N O7	293.147	0.561	150798	288563	246640	180018	1.06167e+06	427434	355441	384837	735624	822110	464035				313237	671312	584827	234039	204643	276636	910869	29220.7	95842.6	137765			0.357551
3,5-Dibromo-4-hydroxybenzoic acid	C7 H4 Br2 O3	293.853	0.417	5.5858e+06	5.93332e+06	5.79027e+06	6.60682e+06	5.82577e+06	6.41322e+06	4.22116e+06	6.58521e+06	4.4058e+06	4.9759e+06	5.88452e+06				298718	-609906	-1.18001e+06	999403	-1.36464e+06	827422	239970	1.02102e+06	204469	347516			0.441127
Myristyl sulfate	C14 H30 O4 S	294.187	5.452	19202.5	43983.4	117795	1.53136e+06	559988	553730	57126.3	18156.4	14172.5	13827.4	17702.7				-1499.81	-5375.09	-5030.03	-1046.17	37923.8	534528	540785	1.51216e+06	98592.5	24780.9			0.246368
7-(5-S-Methyl-5-thiopentofuranosyl)-7H-pyrrolo[2,3-d]pyrimidin-4-amine	C12 H16 N4 O3 S	296.094	0.913	319470	1.22706e+06	1.13976e+06	1.40667e+06	1.03705e+06	921381	1.97573e+06	1.45001e+06	2.82346e+06	1.52523e+06	1.21909e+06				899622	1.20576e+06	2.50399e+06	1.13054e+06	1.65626e+06	601911	717585	1.0872e+06	820287	907593			0.0663621
12,13-Epoxytrichothec-9-ene-3,7,8,15-tetrol	C15 H22 O6	298.141	4.15	144881	1.00652e+06	1.22307e+06	2.18146e+06	528956	626371	1.82395e+06	57900	120411	104442	103050				-41831.5	-40439.1	-24469.9	-86981	1.67907e+06	481490	384075	2.03658e+06	1.07819e+06	861641			0.0646237
Salidroside	C14 H20 O7	300.122	1.184	566238	475274	639417	686401	751140	605699	301105	531747	223158	729531	575619				9380.97	163293	-343080	-34491.7	-265133	39460.6	184901	120163	73179.2	-90964.1			-0.563393
4-carboxy-4'-sulfoazobenzene	C13 H10 N2 O5 S	306.031	0.468	4.25536e+06	9.71056e+06	1.00038e+07	1.04882e+07	7.87846e+06	8.34086e+06	7.7468e+06	8.21787e+06	6.9937e+06	5.31084e+06	8.86018e+06				4.60483e+06	1.05549e+06	2.73835e+06	3.96252e+06	3.49144e+06	4.08551e+06	3.6231e+06	6.23281e+06	5.74841e+06	5.45521e+06			0.0969404
Fluconazole	C13 H12 F2 N6 O	306.103	3.976	2.76551e+06	3.19397e+06	2.51402e+06	3.25665e+06	3.2454e+06	3.36654e+06	3.22505e+06	2.50662e+06	3.57777e+06	3.65245e+06	3.26929e+06				503784	886941	812264	-258883	459540	601034	479896	491143	-251483	428463			0.130662
5,5-dimethyl-2-{[(2-phenylacetyl)amino]methyl}-1,3-thiazolane-4-carboxylic acid	C15 H20 N2 O3 S	308.119	3.456	3.03177e+06	3.08965e+06	2.97605e+06	3.94762e+06	4.1195e+06	6.98247e+06	507985253	8.58576e+06	3.13681e+06	3.99203e+06	2.88723e+06				-144539	960268	105042	5.554e+06	5.04953e+08	3.9507e+06	1.08774e+06	915859	-55717.5	57887.4			0.0021068
5,5-dimethyl-2-{[(2-phenylacetyl)amino]methyl}-1,3-thiazolane-4-carboxylic acid	C15 H20 N2 O3 S	308.12	0.622	3.82627e+06	5.44312e+06	4.12834e+06	6.08307e+06	4.06479e+06	4.35787e+06	8.23625e+06	5.32007e+06	6.01788e+06	3.08148e+06	5.87271e+06				2.04643e+06	-744794	2.19161e+06	1.4938e+06	4.40998e+06	531602	238520	2.2568e+06	302062	1.61685e+06			0.0169111
N-Acetylneuraminic acid	C11 H19 N O9	309.106	0.503	2.20448e+06	2.38109e+06	1.68871e+06	2.77535e+06	1.21347e+06	1.37367e+06	1.82229e+06	1.52614e+06	2.01902e+06	2.43554e+06	2.57249e+06				368016	231063	-185458	-678335	-382184	-830813	-991008	570873	-515766	176614			0.795358
butoctamide	C16 H29 N O5	315.204	4.937	369889	1.23235e+06	1.00967e+06	1.14725e+06	1.2667e+06	1.14009e+06	1.58832e+06	1.20544e+06	1.10211e+06	845273	722697				352808	475384	732218	835552	1.21843e+06	770202	896814	777363	639777	862458			0.134572
2,3,7,8-Tetrachlorodibenzo-p-dioxin	C12 H4 Cl4 O2	319.895	0.422	3.68147e+06	3.385e+06	3.3907e+06	4.19489e+06	4.38829e+06	4.34436e+06	3.77332e+06	4.55827e+06	3.14289e+06	4.68504e+06	4.21961e+06				538140	1.00356e+06	-538588	876795	91847.4	662883	706813	513413	-290775	-296476			0.276012
1,1'-(2,5-Pyrazinediyl)di(1,2,3,4-butanetetrol)	C12 H20 N2 O8	320.123	4.145	78270.5	785936	985140	1.73921e+06	392497	505628	1.49184e+06	19698.5	56163.8	46445.2	61188.8				-17081.8	-31825.3	-22106.7	-58572	1.41357e+06	427358	314226	1.66094e+06	906869	707666			0.0630113
Eterobarb	C16 H20 N2 O5	320.137	0.942	1.79084e+06	1.30745e+06	853538	987981	669039	488068	677635	200440	689640	510577	1.37076e+06				-420075	-1.28026e+06	-1.1012e+06	-1.5904e+06	-1.1132e+06	-1.30277e+06	-1.1218e+06	-802858	-937301	-483389			0.12421
(2S)-3-Phenyl-2-({[(3S,4S,5R)-2,3,4-trihydroxy-5-(hydroxymethyl)tetrahydro-2-furanyl]methyl}amino)propanoic acid (non-preferred name)	C15 H21 N O7	327.131	0.563	102823	823715	571238	1.03651e+06	660836	647765	854334	528323	1.86904e+06	752805	1.43942e+06				1.33659e+06	649982	1.76621e+06	425501	751512	544942	558013	933692	468415	720893			0.0734446
Benzylpenicillin	C16 H18 N2 O4 S	334.098	0.692	1.46044e+07	1.7996e+07	16182968	2.10394e+07	1.81573e+07	1.90694e+07	2.24508e+07	7.65292e+07	2.45925e+07	1.27371e+07	2.02111e+07				5.60676e+06	-1.86723e+06	9.98813e+06	6.19249e+07	7.84644e+06	4.46506e+06	3.55298e+06	6.43506e+06	1.57861e+06	3.39167e+06			0.0357553
Benzylpenicillin	C16 H18 N2 O4 S	334.098	3.977	297547533	329430834	243538277	302613390	344944873	320848651	323678420	250951063	351615539	380621358	342962590				45415057	83073825	54068006	-46596470	26130887	23301118	47397340	5065857	-54009256	31883301			0.28157
Benzylpenicillin	C16 H18 N2 O4 S	334.099	1.962	5.72594e+06	8.52246e+06	6.45871e+06	8.92545e+06	7.52068e+06	8.60404e+06	2.0268e+07	6.78931e+06	9.39003e+06	8373735	7.89756e+06				2.17162e+06	2.64779e+06	3.66409e+06	1.06337e+06	1.4542e+07	2.8781e+06	1.79474e+06	3.19951e+06	732768	2.79651e+06			0.053263
2-Hydroxy-5-[(E)-(6-hydroxy-3-oxo-1-benzofuran-2(3H)-ylidene)methyl]phenyl hydrogen sulfate	C15 H10 O8 S	350.01	4.118	4604.64	4511.79	9107.95	36945.9	7.37445e+06	31219.8	30998.6	8533.41	5450.24	4549.45	4415.08				-189.554	-55.1831	845.599	3928.78	26394	26615.2	7.36985e+06	32341.2	4503.31	-92.8488			78.1611
Epicillin	C16 H21 N3 O4 S	351.125	1.323	45704.5	1.24637e+06	930404	1.34714e+06	1.01443e+06	1.27951e+06	1.42531e+06	803213	1.1916e+06	623939	1.95358e+06				1.90787e+06	578235	1.14589e+06	757509	1.37961e+06	1.23381e+06	968727	1.30143e+06	884700	1.20066e+06			0.093239
D-benzylpenicilloic acid	C16 H20 N2 O5 S	352.109	0.625	4.16928e+06	6.71242e+06	6.3475e+06	9.03524e+06	7.45088e+06	7.67224e+06	1.38689e+07	6.76985e+06	6.11571e+06	6.29185e+06	9.22968e+06				5.06039e+06	2.12257e+06	1.94642e+06	2.60056e+06	9.69962e+06	3.50296e+06	3.2816e+06	4.86595e+06	2.17822e+06	2.54314e+06			0.0950642
Phenol red	C19 H14 O5 S	354.056	3.746	229793493	257396690	201730522	289107344	275450489	273289720	327298383	220853812	298803178	305152430	270352553				40559060	75358937	69009685	-8939681	97504890	43496227	45656996	59313851	-28062971	27603197			0.121479
Phenol red	C19 H14 O5 S	354.056	4.504	314188	248914	667617	1.57542e+06	2.48122e+07	164237	524200	343564	370371	336736	361082				46893.2	22547.5	56182.6	29375.4	210012	-149952	2.4498e+07	1.26123e+06	353429	-65274.1			13.8843
Phenol red	C19 H14 O5 S	354.056	4.893	1.47299e+06	2.42674e+06	1.99302e+06	2.6418e+06	2.69871e+06	2.55969e+06	3.72976e+06	2.44717e+06	2.17638e+06	2.8023e+06	2.27538e+06				802383	1.3293e+06	703386	974180	2.25676e+06	1.0867e+06	1.22572e+06	1.16881e+06	520025	953747			0.125133
cannabidiolic acid	C22 H30 O4	358.215	5.836	23189.6	42268.4	42629.6	53365.8	49824	76461.1	22789.3	50738.8	52775	53020.7	46834.9				23645.3	29831.1	29585.4	27549.2	-400.293	53271.5	26634.4	30176.3	19440	19078.8			0.114716
1,3,4-Trihydroxy-5-{[(2Z)-3-(3-hydroxy-4-methoxyphenyl)-2-propenoyl]oxy}cyclohexanecarboxylic acid	C17 H20 O9	368.113	0.394	221865	1.18114e+07	9.75976e+06	1.40024e+07	8.51054e+06	2.36693e+07	1.64035e+07	1.2538e+07	1.55646e+07	1.09858e+07	2.39713e+07				2.37494e+07	1.0764e+07	1.53428e+07	1.23161e+07	1.61817e+07	2.34475e+07	8.28868e+06	1.37806e+07	9.5379e+06	1.15896e+07			0.0606299
Lansoprazole	C16 H14 F3 N3 O2 S	369.075	4.473	1.49456e+06	1.09893e+06	1.00381e+06	1.09033e+06	3.67026e+06	1.04902e+06	1.86839e+06	1.13307e+06	1.37329e+06	1.33379e+06	1.35428e+06				-140275	-160763	-121268	-361492	373828	-445541	2.1757e+06	-404226	-490747	-395626			-1.01379
Isradipine	C19 H21 N3 O5	371.148	0.983	1.48832e+06	1.7816e+06	1.18442e+06	1373843	1.04104e+06	891421	1.01536e+06	827217	1.14772e+06	1.06181e+06	2.05999e+06				571666	-426513	-340602	-661108	-472967	-596904	-447289	-114482	-303906	293277			0.218026
SEP-174559	C16 H15 Cl N6 O3	374.091	0.623	1.91779e+06	3.02199e+06	3.05983e+06	4.04644e+06	3.48277e+06	3.52378e+06	6.25478e+06	2.9192e+06	2.6505e+06	2.78616e+06	3.73226e+06				1.81447e+06	868371	732704	1.00141e+06	4.33699e+06	1.60599e+06	1.56498e+06	2.12865e+06	1.14204e+06	1.1042e+06			0.10621
piposulfan	C12 H22 N2 O8 S2	386.083	4.518	798311	528533	515781	602404	1.13438e+06	232643	614596	562857	697239	717756	792275				-6035.15	-80554.2	-101072	-235454	-183715	-565668	336065	-195907	-282530	-269777			-0.174969
(+)-Eudesmin	C22 H26 O6	386.172	5.518	808091	2.25935e+06	2.13916e+06	3.07993e+06	2.04229e+06	2.37101e+06	2.07806e+06	2.01728e+06	2.70646e+06	2.67653e+06	1.56572e+06				757628	1.86844e+06	1.89837e+06	1.20919e+06	1.26997e+06	1.56292e+06	1.2342e+06	2.27184e+06	1.33107e+06	1.45126e+06			0.0906122
4-PHOSPHOPANTOTHENOYLCYSTEINE	C12 H23 N2 O9 P S	402.086	3.978	1.23811e+06	831687	521643	711432	885851	891511	852904	815532	1.16344e+06	1.15732e+06	1062460				-175652	-80789.1	-74668.6	-422581	-385209	-346601	-352262	-526680	-716470	-406426			0.112362
(3S,5R,10R,12S,14S,15R,16R)-3,5,10,14,15-Pentahydroxy-12,16-dimethyl-2-icosanone	C22 H44 O6	404.314	7.745	72104.1	82788.2	87109.3	64257.9	122309	108081	90428.8	96397.8	79453.7	88748.6	94927.5				22823.3	16644.5	7349.51	24293.7	18324.6	35976.8	50204.9	-7846.26	15005.2	10684.1			0.350457
7-ketodeoxycholic acid	C24 H38 O5	406.272	4.489	77472.2	151414	211391	452708	448862762	2.92642e+06	106092	81469.9	82150.7	92314	70524.9				-6947.29	14841.7	4678.51	3997.69	28620.1	2.84895e+06	4.48785e+08	375236	133919	73942			129.064
cholic acid	C24 H40 O5	408.287	4.686	688828	830583	993364	2.80668e+06	1537839030	2.03184e+06	697027	710348	629143	672682	725375				36547.1	-16145.5	-59684.6	21520.2	8199.16	1.34301e+06	1.53715e+09	2.11785e+06	304536	141755			394.385
Inspra	C24 H30 O6	414.203	5.796	707679	1.04798e+06	1.21225e+06	2.03936e+06	1.73689e+06	1.28855e+06	1.07339e+06	1.32284e+06	1.31869e+06	749476	618092				-89586.7	41797.3	611010	615165	365709	580876	1.02921e+06	1.33169e+06	504567	340300			0.239266
O-Carbamoyl-deacetylcephalosporin C	C15 H20 N4 O8 S	416.102	3.979	2.0576e+06	2.33372e+06	1.71207e+06	2.15152e+06	2.26212e+06	2.20037e+06	1.91522e+06	1.80687e+06	2.4417e+06	2.12817e+06	2.21044e+06				152839	70570.9	384105	-250726	-142375	142775	204525	93921.6	-345525	276118			0.535821
1,4-Bis(2-ethylhexyl) sulfosuccinate	C20 H38 O7 S	422.234	6.088	174131	133809	119578	153921	129188	135803	140740	158362	159243	138551	158251				-15879.4	-35579.2	-14887.9	-15768.6	-33390.9	-38327.7	-44942.3	-20209.3	-54553	-40321.9			0.167123
L-adenosylselenohomocysteine	C14 H20 N6 O5 Se	432.066	3.976	2.6565e+06	2.82845e+06	2.1944e+06	2.50187e+06	2.8616e+06	2.8273e+06	2.64867e+06	1.99346e+06	3.08919e+06	3.04742e+06	2.909e+06				252499	390917	432687	-663047	-7833.09	170797	205096	-154637	-462098	171942			1.5629
Brexpiprazole	C25 H27 N3 O2 S	433.181	0.554	51983.7	176382	188817	272656	266028	480210	262594	328725	8.76874e+06	74385.3	67301.9				15318.3	22401.6	8.71676e+06	276741	210610	428227	214044	220672	136833	124398			0.021084
fludroxycortide	C24 H33 F O6	436.228	3.817	2.45955e+06	2.10023e+06	1.75911e+06	2.13809e+06	2.21205e+06	2.49655e+06	2.07155e+06	2.49796e+06	2.38972e+06	2.19623e+06	2.32428e+06				-135267	-263324	-69830.1	38409.6	-388003	36996.8	-247498	-321460	-700437	-359315			0.114464
Alpertine	C25 H31 N3 O4	437.231	3.931	455401	380286	305651	298876	444841	575876	361227	810713	398309	355724	488805				33403.1	-99677.2	-57092.2	355311	-94174.4	120474	-10560.4	-156525	-149751	-75115.1			0.0857553
Militarinone A	C26 H37 N O6	459.261	5.795	2.08174e+06	3.73572e+06	4.62652e+06	7.08996e+06	5.58966e+06	3.71261e+06	3.70523e+06	4.7731e+06	4.05074e+06	2.5919e+06	1.93364e+06				-148098	510163	1.969e+06	2.69136e+06	1.62349e+06	1.63086e+06	3.50792e+06	5.00822e+06	2.54478e+06	1.65398e+06			0.200639
Militarinone A	C26 H37 N O6	459.262	5.516	537204	1.20249e+06	1108713	1.55903e+06	926408	1.35945e+06	1375748	1.37123e+06	1.93412e+06	2.18845e+06	1.34735e+06				810151	1.65124e+06	1.39691e+06	834028	838544	822244	389203	1.02183e+06	571509	665286			0.0451945
(1R,2R,3S,4R,5R,6R)-2-(beta-L-Arabinopyranosyloxy)-3,4,5,6-tetrahydroxycyclohexyl 1H-indol-3-ylacetate	C21 H27 N O11	469.159	0.57	24571.2	113047	37342.5	206826	162162	227781	283644	101488	4.31659e+06	44556.7	84748.5				60177.3	19985.6	4.29202e+06	76916.5	259072	203210	137590	182255	12771.4	88476.3			0.0264858
Mucronine B	C28 H36 N4 O4	492.273	4.155	12894.9	14780.1	11262.7	333477	434018	3.19467e+06	23199.6	510801	235842	57364.7	42079.6				29184.6	44469.7	222947	497906	10304.6	3.18178e+06	421123	320582	-1632.2	1885.15			0.0977668
(2beta,3beta,5beta,20xi,22R)-2,3,14,20,22,25-Hexahydroxy-6-oxocholest-7-en-26-al	C27 H42 O8	494.289	4.163	56888.3	1.37621e+06	2.27555e+06	2.35853e+06	5.69137e+06	1.60612e+06	2.06275e+06	3.40287e+06	1.59646e+06	1.79842e+06	1.24397e+06				1.18709e+06	1.74153e+06	1.53957e+06	3.34598e+06	2.00586e+06	1.54923e+06	5.63448e+06	2.30164e+06	2.21867e+06	1.31932e+06			0.327417
Taurochenodeoxycholic acid	C26 H45 N O6 S	499.297	5.021	54220.5	300829	96675.3	4.9458e+06	208562	951183	1.04737e+06	82152.3	61631.7	55183.5	57086.7				2866.17	962.942	7411.23	27931.7	993146	896962	154342	4.89158e+06	42454.7	246609			0.0217079
3,4,4',9-Tetrahydroxy-7-methoxy-7'-methyl-1a'H,3H-spiro[naphtho[2,3-b]furan-2,2'-oxireno[c]pyrano[4,3-g]chromene]-5,5',8(9b'H)-trione	C25 H16 O12	508.064	3.977	2.31242e+06	2.04792e+06	1.74333e+06	2.1157e+06	2.34122e+06	2.0511e+06	2.07393e+06	2.86784e+06	2.48119e+06	2.34058e+06	2.38805e+06				75622.4	28155.1	168765	555415	-238497	-261327	28797.1	-196719	-569098	-264506			-0.0410104
Sulfoglycolithocholic acid	C26 H43 N O7 S	513.276	4.627	21713.9	49890.4	104697	150657	2.25522e+07	164891297	247454	30401.4	20964	21912.9	20995.4				-718.521	199.014	-749.925	8687.46	225740	1.6487e+08	2.25305e+07	128943	82983.1	28176.5			0.136265
taurohyocholic acid	C26 H45 N O7 S	515.291	4.776	40259.7	47326.5	83895.9	618310	370124154	64501739	371839	45744.6	29184.6	30199.2	29884				-10375.7	-10060.5	-11075.1	5484.87	331580	6.44615e+07	3.70084e+08	578050	43636.1	7066.79			5.65914
taurohyocholic acid	C26 H45 N O7 S	515.292	4.512	46417.6	271346	335556	972351	1.71307e+06	625157478	5.51404e+07	67240.4	26547.9	33379	50523.9				4106.31	-13038.6	-19869.7	20822.8	5.5094e+07	6.25111e+08	1.66666e+06	925933	289138	224928			0.00244508
3-O-(alpha-L-olivosyl)oleandolide	C26 H44 O10	516.295	4.53	2951.92	53412.6	65756.4	86040.6	241517	110827281	1.04436e+07	9172.64	3002.85	2988.82	4516.54				1564.62	36.8975	50.9259	6220.72	1.04406e+07	1.10824e+08	238565	83088.7	62804.5	50460.7			0.00196399
(3alpha,7alpha,12alpha)-3,7,12,26-Tetrahydroxycholestan-27-yl hydrogen sulfate	C27 H48 O8 S	532.308	5.101	4756.72	4523.97	127953	8369.7	253512	2.0249e+06	896384	4571.91	4739.26	4558.61	4650.93				-105.787	-198.11	-17.4653	-184.811	891627	2.02015e+06	248756	3612.98	123196	-232.75			0.0818856
4829	C36 H62 N4	550.495	10.619	46813	100534	47480.4	57794.2	126904	104898	85126.4	95217.7	35892.6	55912	35677.1				-11135.9	9099	-10920.3	48404.7	38313.5	58084.5	80091.4	10981.2	667.404	53721.5			0.406111
Thiamine Disulfide	C24 H34 N8 O4 S2	562.214	2.123	286587	2.59133e+06	1652335	2.66084e+06	2.08799e+06	2.27958e+06	3.04555e+06	1.44447e+06	3.59575e+06	1.98048e+06	1.92859e+06				1.64201e+06	1.6939e+06	3.30916e+06	1.15789e+06	2.75897e+06	1.993e+06	1.80141e+06	2.37426e+06	1.36575e+06	2.30474e+06			0.0968516
