# Supplementary material for: Intestinal bile acids provide a surmountable barrier against C. difficile TcdB-induced disease pathogenesis
Source: Proc Natl Acad Sci U S A. 2023 May 1;120(19):e2301252120. doi: 10.1073/pnas.2301252120 (PMC10175849; doi:10.1073/pnas.2301252120)
Supplement: Supplementary file 4 — Dataset S03 (XLSX) [file pnas.2301252120.sd03.xlsx]

## Sheet: Sheet1
Name	Formula	Calc. MW	RT [min]	Fraction Active (7) / Rest
cholic acid	C24 H40 O5	408.287	4.686	394.385
7-ketodeoxycholic acid	C24 H38 O5	406.272	4.489	129.064
2-Hydroxy-5-[(E)-(6-hydroxy-3-oxo-1-benzofuran-2(3H)-ylidene)methyl]phenyl hydrogen sulfate	C15 H10 O8 S	350.01	4.118	78.1611
Phenol red	C19 H14 O5 S	354.056	4.504	13.8843
taurohyocholic acid	C26 H45 N O7 S	515.291	4.776	5.65914
L-adenosylselenohomocysteine	C14 H20 N6 O5 Se	432.066	3.976	1.5629
quinoclamine	C10 H6 Cl N O2	207.01	0.478	1.35461
3,4-Diaminopyridine	C5 H7 N3	109.064	0.364	1.05002
DL-Histidine	C6 H9 N3 O2	155.069	0.745	0.875125
(E)-p-coumaric acid	C9 H8 O3	164.047	0.484	0.807392
N-Acetylneuraminic acid	C11 H19 N O9	309.106	0.503	0.795358
phenacetin	C10 H13 N O2	179.094	1.559	0.678635
Picolinamide	C6 H6 N2 O	122.048	0.566	0.661648
3-(4-Methyl-3-pentenyl)thiophene	C10 H14 S	166.082	0.589	0.659992
D-PANTOTHENIC ACID	C9 H17 N O5	219.111	0.513	0.545813
Cyprodenate	C13 H25 N O2	227.188	5.328	0.537549
O-Carbamoyl-deacetylcephalosporin C	C15 H20 N4 O8 S	416.102	3.979	0.535821
MFCD00010043	C16 H10 S	234.049	0.47	0.526596
alpha-Naphthoflavone	C19 H12 O2	272.083	5.384	0.464325
3,5-Dibromo-4-hydroxybenzoic acid	C7 H4 Br2 O3	293.853	0.417	0.441127
4829	C36 H62 N4	550.495	10.619	0.406111
N-((4-AMINO-2-METHYL-5-PYRIMIDINYL)METHYL)FORMAMIDE	C7 H10 N4 O	166.085	0.56	0.362884
(2S)-4-Methyl-2-({[(3S,4S,5R)-2,3,4-trihydroxy-5-(hydroxymethyl)tetrahydro-2-furanyl]methyl}amino)pentanoic acid (non-preferred name)	C12 H23 N O7	293.147	0.561	0.357551
5-Amino-5-carboxy-2-hydroxy-1-pentene-1-diazonium	C6 H10 N3 O3	172.071	12.655	0.353421
(3S,5R,10R,12S,14S,15R,16R)-3,5,10,14,15-Pentahydroxy-12,16-dimethyl-2-icosanone	C22 H44 O6	404.314	7.745	0.350457
l-Histidinal	C6 H9 N3 O	139.075	0.577	0.346023
(2beta,3beta,5beta,20xi,22R)-2,3,14,20,22,25-Hexahydroxy-6-oxocholest-7-en-26-al	C27 H42 O8	494.289	4.163	0.327417
Benzylpenicillin	C16 H18 N2 O4 S	334.098	3.977	0.28157
3'-Hydroxycotinine, Cis-	C10 H12 N2 O2	192.09	1.009	0.280881
2,3,7,8-Tetrachlorodibenzo-p-dioxin	C12 H4 Cl4 O2	319.895	0.422	0.276012
Trifluoroacetic acid	C2 H F3 O2	113.993	0.487	0.268634
5-hydroxyindole acetaldehyde	C10 H9 N O2	175.063	4.141	0.266186
DL-Histidine	C6 H9 N3 O2	155.07	0.46	0.251361
Coumarone	C8 H6 O	118.042	0.461	0.250795
Myristyl sulfate	C14 H30 O4 S	294.187	5.452	0.246368
Inspra	C24 H30 O6	414.203	5.796	0.239266
DL-Lysine	C6 H14 N2 O2	146.106	0.488	0.234045
Isradipine	C19 H21 N3 O5	371.148	0.983	0.218026
DL-Arginine	C6 H14 N4 O2	174.111	0.615	0.212519
AMAC	C13 H10 N2 O	210.079	5.376	0.210163
Militarinone A	C26 H37 N O6	459.261	5.795	0.200639
EPINEPHRINE 4-SULFATE	C9 H13 N O6 S	263.047	0.592	0.199102
2,4-Dimethylthiazole	C5 H7 N S	113.03	3.975	0.196005
2908	C5 H11 N	85.0895	0.494	0.190143
Maclurin	C13 H10 O6	262.049	0.685	0.189083
Indane	C9 H10	118.078	5.798	0.181777
sulfadimidine	C12 H14 N4 O2 S	278.083	1.393	0.180814
3-Carboxy-1-(beta-D-glucopyranosyl)pyridinium	C12 H16 N O7	286.093	0.68	0.180236
Pyridoxine	C8 H11 N O3	169.074	0.593	0.168936
chlorpropamide	C10 H13 Cl N2 O3 S	276.034	0.462	0.167606
1,4-Bis(2-ethylhexyl) sulfosuccinate	C20 H38 O7 S	422.234	6.088	0.167123
H-Gly(Ally)-OH	C5 H9 N O2	115.063	0.623	0.166646
Paracetamol	C8 H9 N O2	151.063	0.591	0.165792
Citiolone	C6 H9 N O2 S	159.035	3.976	0.165307
4-guanidinobutanal	C5 H11 N3 O	129.09	0.596	0.164507
YU0650000	C7 H8 N2 O	136.064	0.867	0.162192
Ulodesine	C12 H16 N4 O3	264.122	1.083	0.160313
2-Bromophenol	C6 H5 Br O	171.952	0.455	0.156472
alpha-Glutamyl-4-hydroxyproline	C10 H16 N2 O6	260.102	5.138	0.155551
DL-Glutamine	C5 H10 N2 O3	146.069	0.455	0.154225
2,3,4-Trihydroxy-3-methylbutyl dihydrogen phosphate	C5 H13 O7 P	216.04	0.434	0.153242
DA9185000	C12 H10 O S	202.045	0.428	0.151508
1,3-Dipropylxanthine	C11 H16 N4 O2	236.127	0.569	0.150685
D-Homoproline	C6 H11 N O2	129.079	0.368	0.149742
N-Methyldioctylamine	C17 H37 N	255.292	6.716	0.148991
MFCD00661061	C3 H6 N2 O7	182.017	0.496	0.147352
indolidan	C14 H15 N3 O2	257.116	0.867	0.145216
methyl isoquinoline-3-carboxylate	C11 H9 N O2	209.043	0.576	0.142814
Sulfoglycolithocholic acid	C26 H43 N O7 S	513.276	4.627	0.136265
(3S,9aS)-3-(1H-Imidazol-5-ylmethyl)tetrahydro-2H-pyrido[1,2-a]pyrazine-1,4(3H,6H)-dione	C12 H16 N4 O2	248.127	1.139	0.136069
Triisopropanolamine	C9 H21 N O3	191.152	1.901	0.134746
butoctamide	C16 H29 N O5	315.204	4.937	0.134572
Benzylformamide	C8 H9 N O	135.068	1.533	0.131317
Fluconazole	C13 H12 F2 N6 O	306.103	3.976	0.130662
Phenol red	C19 H14 O5 S	354.056	4.893	0.125133
Eterobarb	C16 H20 N2 O5	320.137	0.942	0.12421
Acetylisatin	C10 H7 N O3	189.042	0.65	0.122167
Phenol red	C19 H14 O5 S	354.056	3.746	0.121479
Hexylamine	C6 H15 N	101.121	12.244	0.117847
Benzyl isocyanide	C8 H7 N	117.058	0.68	0.114886
cannabidiolic acid	C22 H30 O4	358.215	5.836	0.114716
1,5-DAN	C10 H10 N2	158.084	0.687	0.11461
fludroxycortide	C24 H33 F O6	436.228	3.817	0.114464
f 133a	C2 H2 Cl F3	117.98	0.447	0.113629
tromantadine	C16 H28 N2 O2	280.215	4.607	0.113473
4-PHOSPHOPANTOTHENOYLCYSTEINE	C12 H23 N2 O9 P S	402.086	3.978	0.112362
Lycocernuine	C16 H26 N2 O2	278.199	4.537	0.112114
3-Indoleacetamide	C10 H10 N2 O	174.079	1.023	0.109756
2-Quinolinecarboxylic acid	C10 H7 N O2	173.048	1.088	0.109171
4-Hydroxy-1H-indole-3-acetonitrile	C10 H8 N2 O	172.064	4.06	0.108524
FG7175000	C9 H7 N O	145.053	0.692	0.10793
Sulfurol	C6 H9 N O S	143.04	0.553	0.107526
2-(6'-methylthio)hexylmalic acid	C11 H20 O5 S	264.104	0.55	0.106408
SEP-174559	C16 H15 Cl N6 O3	374.091	0.623	0.10621
DL-Phenylalanine	C9 H11 N O2	165.079	0.585	0.105616
3-(2-Furylmethyl)-1H-pyrrole	C9 H9 N O	147.068	1.024	0.104959
Cinnamic acid	C9 H8 O2	148.052	0.589	0.103536
indol-2-one	C8 H5 N O	131.037	1.023	0.10304
Citiolone	C6 H9 N O2 S	159.035	1.959	0.101959
leucoline	C9 H7 N	129.058	1.028	0.101778
AM0530000	C8 H7 N O	133.053	0.589	0.100343
2,4-Dimethylthiazole	C5 H7 N S	113.03	1.96	0.100229
Dibenzothiophene	C12 H8 S	184.035	0.445	0.0997361
medorinone	C9 H8 N2 O	160.063	3.459	0.0995682
2-(6'-methylthio)hexylmalic acid	C11 H20 O5 S	264.104	3.552	0.0990594
Mucronine B	C28 H36 N4 O4	492.273	4.155	0.0977668
4-carboxy-4'-sulfoazobenzene	C13 H10 N2 O5 S	306.031	0.468	0.0969404
Thiamine Disulfide	C24 H34 N8 O4 S2	562.214	2.123	0.0968516
SECONAL	C12 H18 N2 O3	238.131	0.77	0.0965826
D-benzylpenicilloic acid	C16 H20 N2 O5 S	352.109	0.625	0.0950642
2-Deoxyhexopyranose	C6 H12 O5	164.068	4.145	0.094005
Epicillin	C16 H21 N3 O4 S	351.125	1.323	0.093239
(+)-Eudesmin	C22 H26 O6	386.172	5.518	0.0906122
DL-Tryptophan	C11 H12 N2 O2	204.09	0.69	0.0875421
Alpertine	C25 H31 N3 O4	437.231	3.931	0.0857553
(3-Hydroxy-2-oxo-2,3-dihydro-1H-indol-3-yl)acetonitrile	C10 H8 N2 O2	188.058	1.236	0.0850732
[(4Z)-5-(Methylsulfanyl)-4-penten-2-yn-1-yl]benzene	C12 H12 S	188.066	0.692	0.0842586
TH9185000	C8 H6 N2 O	146.048	1.238	0.0837833
DL-Ornithine	C5 H12 N2 O2	132.09	0.513	0.0837483
(3alpha,7alpha,12alpha)-3,7,12,26-Tetrahydroxycholestan-27-yl hydrogen sulfate	C27 H48 O8 S	532.308	5.101	0.0818856
Cyclohexylamine	C6 H13 N	99.1051	0.83	0.0815629
Histamine	C5 H9 N3	111.08	0.583	0.0800346
lepidine	C10 H9 N	143.073	0.692	0.0772049
N8-Acetylspermidine	C9 H21 N3 O	187.168	0.7	0.0768103
Indoleacrylic acid	C11 H9 N O2	187.063	0.685	0.0761226
D-(−)-Erythrose	C4 H8 O4	120.042	0.469	0.0756141
(2S)-3-Phenyl-2-({[(3S,4S,5R)-2,3,4-trihydroxy-5-(hydroxymethyl)tetrahydro-2-furanyl]methyl}amino)propanoic acid (non-preferred name)	C15 H21 N O7	327.131	0.563	0.0734446
MW5604750	C9 H9 N	131.073	0.688	0.0728908
(2E)-2,3-Diphenyl-3-(2-pyridinyl)acrylonitrile	C20 H14 N2	282.115	0.591	0.0690064
Glyceraldehyde	C3 H6 O3	90.0317	0.473	0.0669622
7-(5-S-Methyl-5-thiopentofuranosyl)-7H-pyrrolo[2,3-d]pyrimidin-4-amine	C12 H16 N4 O3 S	296.094	0.913	0.0663621
1D-3-amino-1-guanidino-1,3-dideoxy-scyllo-inositol	C7 H16 N4 O4	220.117	0.703	0.065027
12,13-Epoxytrichothec-9-ene-3,7,8,15-tetrol	C15 H22 O6	298.141	4.15	0.0646237
THIOMETON	C6 H15 O2 P S3	245.996	0.631	0.0639343
1,1'-(2,5-Pyrazinediyl)di(1,2,3,4-butanetetrol)	C12 H20 N2 O8	320.123	4.145	0.0630113
1,3,4-Trihydroxy-5-{[(2Z)-3-(3-hydroxy-4-methoxyphenyl)-2-propenoyl]oxy}cyclohexanecarboxylic acid	C17 H20 O9	368.113	0.394	0.0606299
3-Carboxy-1-(beta-D-ribofuranosyl)pyridinium	C11 H14 N O6	256.082	3.535	0.0570161
Indole-3-acetic acid	C10 H9 N O2	175.063	1.973	0.0562254
2-Mercaptoethanol	C2 H6 O S	78.0144	0.522	0.0532722
Benzylpenicillin	C16 H18 N2 O4 S	334.099	1.962	0.053263
11-Aminoundecanoic acid	C11 H23 N O2	201.173	0.98	0.0531709
Guanidinosuccinic acid	C5 H9 N3 O4	175.058	0.508	0.0504273
Ancymidol	C15 H16 N2 O2	256.121	1.96	0.0495489
TES (buffer)	C6 H15 N O6 S	229.062	0.524	0.0458956
Militarinone A	C26 H37 N O6	459.262	5.516	0.0451945
Thioacetamide	C2 H5 N S	75.0141	3.977	0.0439825
Pro-tyr	C14 H18 N2 O4	278.126	1.106	0.0422069
2949	C12 H22 N2 O4	258.158	1.267	0.0396053
beta-Leucine	C6 H13 N O2	131.095	0.636	0.0390838
6-Hydroxy-2-(4-hydroxybenzylidene)-1-benzofuran-3(2H)-one	C15 H10 O4	254.058	2.992	0.0365769
Formylkynurenine	C11 H12 N2 O4	236.079	0.568	0.035885
Benzylpenicillin	C16 H18 N2 O4 S	334.098	0.692	0.0357553
4-Hydroxy-1H-indole-3-acetonitrile	C10 H8 N2 O	172.064	3.839	0.0325465
(1R,2R,3S,4R,5R,6R)-2-(beta-L-Arabinopyranosyloxy)-3,4,5,6-tetrahydroxycyclohexyl 1H-indol-3-ylacetate	C21 H27 N O11	469.159	0.57	0.0264858
4,5-Dihydroxy-2,3-pentanedione	C5 H8 O4	132.042	0.454	0.0238831
4-Hydroxy-5-(3,4,5-trihydroxyphenyl)pentanoic acid	C11 H14 O6	242.08	3.7	0.0238762
Taurine	C2 H7 N O3 S	125.015	0.444	0.0227436
2-Methyl-4-quinolinol	C10 H9 N O	159.068	2.18	0.0227104
Taurochenodeoxycholic acid	C26 H45 N O6 S	499.297	5.021	0.0217079
Methylhippuric acid	C10 H11 N O3	193.074	0.759	0.0213583
Brexpiprazole	C25 H27 N3 O2 S	433.181	0.554	0.021084
240I539PWQ	C5 H14 N O6 P	215.056	0.744	0.0197275
propyphenazone	C14 H18 N2 O	230.142	0.621	0.0185888
.beta.-Propiolactone	C3 H4 O2	72.0215	0.468	0.0185052
Dicyclohexylamine	C12 H23 N	181.183	4.549	0.0182751
5,5-dimethyl-2-{[(2-phenylacetyl)amino]methyl}-1,3-thiazolane-4-carboxylic acid	C15 H20 N2 O3 S	308.12	0.622	0.0169111
LQ5400000	C8 H8 O2	136.053	1.162	0.013959
Leu-Val	C11 H22 N2 O3	230.163	1.547	0.0133223
Methohexital	C14 H18 N2 O3	262.131	1.583	0.00937547
2020	C10 H11 N O2	177.079	1.448	0.00716198
Choline	C5 H13 N O	103.1	0.431	0.00693384
3-(1-Methyl-1H-pyrrol-2-yl)pyridine	C10 H10 N2	158.084	2.552	0.00667466
N(2)-succinyl-L-glutamic acid	C9 H13 N O7	247.069	0.584	0.00624221
Cinnamyl alcohol	C9 H10 O	134.073	4.146	0.0061152
1,5-DAN	C10 H10 N2	158.084	1.691	0.00593918
Creatinine	C4 H7 N3 O	113.059	0.671	0.00580194
Leu-pro	C11 H20 N2 O3	228.147	0.95	0.00355163
2-Methyl-1,2,3,4-tetrahydro-4,6,7-isoquinolinetriol	C10 H13 N O3	195.089	1.436	0.00334403
diethylcarbamazine	C10 H21 N3 O	199.168	0.68	0.00277795
2954	C9 H7 N O	145.053	0.862	0.00257095
taurohyocholic acid	C26 H45 N O7 S	515.292	4.512	0.00244508
5,5-dimethyl-2-{[(2-phenylacetyl)amino]methyl}-1,3-thiazolane-4-carboxylic acid	C15 H20 N2 O3 S	308.119	3.456	0.0021068
3-O-(alpha-L-olivosyl)oleandolide	C26 H44 O10	516.295	4.53	0.00196399
5-AVA	C5 H11 N O2	117.079	0.501	-0.00238607
5-Methylcytosine	C5 H7 N3 O	125.059	0.556	-0.00655535
L-(+)-Leucine	C6 H13 N O2	131.095	0.397	-0.0133319
4-Hydroxy-but-2-enoic acid	C4 H6 O3	102.032	0.473	-0.0230979
3-Methylsulfolene	C5 H8 O2 S	132.024	0.477	-0.0231435
Adenine	C5 H5 N5	135.054	1.195	-0.0269141
1,5-Anhydro-D-fructose	C6 H10 O5	162.053	0.483	-0.0341564
norhaman	C11 H8 N2	168.069	4.796	-0.0403206
3,4,4',9-Tetrahydroxy-7-methoxy-7'-methyl-1a'H,3H-spiro[naphtho[2,3-b]furan-2,2'-oxireno[c]pyrano[4,3-g]chromene]-5,5',8(9b'H)-trione	C25 H16 O12	508.064	3.977	-0.0410104
Sulfuric acid	H2 O4 S	97.9675	0.476	-0.0459657
1-Oxo-1,2,4-butanetricarboxylic acid	C7 H8 O7	204.028	0.406	-0.124714
Homoserine	C4 H9 N O3	119.058	0.461	-0.132992
Biacetyl	C4 H6 O2	86.0368	0.475	-0.148296
piposulfan	C12 H22 N2 O8 S2	386.083	4.518	-0.174969
moroxydine	C6 H13 N5 O	171.112	0.526	-0.209773
2,3-Octadiene-5,7-diyn-1-ol	C8 H6 O	118.042	3.976	-0.219409
lactide	C6 H8 O4	144.042	0.465	-0.223378
L-(-)-methionine	C5 H11 N O2 S	149.051	0.488	-0.238027
pentetrazol	C6 H10 N4	138.09	0.591	-0.244157
Malondialdehyde	C3 H4 O2	72.0211	0.458	-0.256888
Carboxycyclophosphamide	C7 H15 Cl2 N2 O4 P	292.015	0.468	-0.315175
4-amino-2-methyl-5-phosphooxymethylpyrimidine	C6 H10 N3 O4 P	219.04	0.443	-0.347345
5-hydroxyindole acetaldehyde	C10 H9 N O2	175.063	3.976	-0.421084
Salidroside	C14 H20 O7	300.122	1.184	-0.563393
2-Oxo-4-pentenoic acid	C5 H6 O3	114.032	0.461	-0.811535
Lansoprazole	C16 H14 F3 N3 O2 S	369.075	4.473	-1.01379
DL-TYROSINE	C9 H11 N O3	181.074	0.484	-1.64756
Pipecolic acid	C6 H11 N O2	129.079	0.558	-1.65896
clonitrate	C3 H5 Cl N2 O6	199.983	0.451	-1.90029
4-Methylcarbostyril	C10 H9 N O	159.068	3.976	-1.97122
1,4,5-Trihydroxy-5-hydroxymethyl-2-methoxycyclohex-1-en-3-one	C8 H12 O6	204.064	0.478	-2.32222
