# Supplementary material for: Intestinal bile acids provide a surmountable barrier against C. difficile TcdB-induced disease pathogenesis
Source: Proc Natl Acad Sci U S A. 2023 May 1;120(19):e2301252120. doi: 10.1073/pnas.2301252120 (PMC10175849; doi:10.1073/pnas.2301252120)
Supplement: Supplementary file 5 — Dataset S04 (XLSX) [file pnas.2301252120.sd04.xlsx]

## Sheet: Sheet1
Name	Formula	Calc. MW	RT [min]	Area: Serum Free Media	Area: Abx-Treated Fraction 10	Area: Abx-Treated Fraction 9	Area: Abx-Treated Fraction 8	Area: Abx-Treated Fraction 7	Area: Abx-Treated Fraction 6	Area: Abx-Treated Fraction 5	Area: Abx-Treated Fraction 4	Area: Abx-Treated Fraction 3	Area: Abx-Treated Fraction 2	Area: Abx-Treated Fraction 1			SFM Controlled:	Area: Abx-Treated Fraction 1	Area: Abx-Treated Fraction 2	Area: Abx-Treated Fraction 3	Area: Abx-Treated Fraction 4	Area: Abx-Treated Fraction 5	Area: Abx-Treated Fraction 6	Area: Abx-Treated Fraction 7	Area: Abx-Treated Fraction 8	Area: Abx-Treated Fraction 9	Area: Abx-Treated Fraction 10			Fraction Active (2) / Rest (1, 3-5, 8-10)	Fraction Active (6) / Rest (1, 3-5, 8-10)	Fraction Active (7) / Rest (1, 3-5, 8-10)
Malondialdehyde	C3 H4 O2	72.0211	0.458	1.34171e+07	1.13061e+07	9.60609e+06	1.07534e+07	12210713	1.16487e+07	1.00818e+07	8.8115e+06	9.27487e+06	1.4419e+07	9.9753e+06				-3.44181e+06	1.00188e+06	-4.14223e+06	-4.60561e+06	-3.33531e+06	-1768442	-1.20639e+06	-2663703	-3.81102e+06	-2.11106e+06			-0.0415533	0.0733466	0.0500356
.beta.-Propiolactone	C3 H4 O2	72.0215	0.468	4.64887e+06	4.44154e+06	3.77629e+06	4.85795e+06	4.57559e+06	4.58574e+06	4.30785e+06	3.47872e+06	3.56856e+06	5.1221e+06	2.95751e+06				-1.69136e+06	473227	-1.08032e+06	-1.17015e+06	-341027	-63137.7	-73281.2	209076	-872578	-207333			-0.091823	0.012251	0.0142192
Thioacetamide	C2 H5 N S	75.0141	3.977	3.28419e+06	2.00697e+06	2.50163e+06	2.7048e+06	2.59662e+06	2.81705e+06	2.7917e+06	1.92744e+06	2.4814e+06	2.60468e+06	2.60221e+06				-681981	-679515	-802786	-1.35675e+06	-492492	-467137	-687573	-579390	-782564	-1.27723e+06			0.113761	0.0782056	0.11511
2-Mercaptoethanol	C2 H6 O S	78.0144	0.522	2.69136e+06	7.31054e+06	2.86535e+06	7.27749e+06	8.54389e+06	1.35746e+07	2.52446e+07	4.31781e+07	3.6235e+07	3.14621e+07	3.98658e+07				3.71745e+07	2.87708e+07	3.35436e+07	4.04867e+07	2.25533e+07	1.08833e+07	5.85253e+06	4.58613e+06	173992	4.61918e+06			0.201001	0.0760338	0.0408875
2908	C5 H11 N	85.0895	0.494	4.98712e+07	39522183	5.55089e+07	5.30166e+07	3.38707e+07	4.51537e+07	4.0493e+07	3.91334e+07	6.61472e+07	2.62714e+07	3.56998e+07				-1.41714e+07	-2.35998e+07	1.6276e+07	-1.07378e+07	-9.37822e+06	-4.71756e+06	-1.60005e+07	3.1454e+06	5.63764e+06	-1.0349e+07			1.20546	0.240969	0.817292
Biacetyl	C4 H6 O2	86.0368	0.475	4.39589e+06	3.71351e+06	3.26951e+06	4.09356e+06	4.58759e+06	3.95665e+06	3.7146e+06	2.97422e+06	3.07785e+06	4.80994e+06	2.26079e+06				-2.13511e+06	414050	-1.31804e+06	-1.42167e+06	-681292	-439247	191695	-302332	-1.12639e+06	-682386			-0.0540026	0.0572889	-0.025002
Glyceraldehyde	C3 H6 O3	90.0317	0.473	5.66905e+07	5.20682e+07	4.42468e+07	4.81046e+07	4.73652e+07	5.50638e+07	4.69575e+07	4.54369e+07	4.87234e+07	6.26915e+07	4.61081e+07				-1.05824e+07	6.00096e+06	-7.96715e+06	-1.12536e+07	-9.73297e+06	-1626748	-9.32532e+06	-8.58586e+06	-1.24437e+07	-4.62228e+06			-0.0920562	0.0249547	0.143053
Sulfuric acid	H2 O4 S	97.9675	0.476	2.11141e+07	1.47185e+07	1.27508e+07	12369623	1.59616e+07	1.26975e+07	1.29585e+07	1.21698e+07	11505396	9.50452e+06	9.3174e+06				-1.17967e+07	-1.16096e+07	-9.60872e+06	-8.94433e+06	-8.15561e+06	-8.41662e+06	-5.15252e+06	-8.7445e+06	-8.36329e+06	-6.39562e+06			0.187225	0.135733	0.0830935
Cyclohexylamine	C6 H13 N	99.1051	0.83	1.95981e+06	2.47439e+06	4.4207e+06	4.5687e+06	4.10113e+06	4.26264e+06	4.35381e+06	2.99935e+06	3.6519e+06	3.87347e+06	4.06265e+06				2.10284e+06	1.91366e+06	1.69208e+06	1.03953e+06	2.39399e+06	2.30282e+06	2.14132e+06	2.60888e+06	2.46088e+06	514576			0.149355	0.179729	0.167123
Hexylamine	C6 H15 N	101.121	12.244	96436.1	3.66723e+07	3.68927e+07	3.6142e+07	3.68306e+07	3.27488e+07	3.10658e+07	2.70578e+07	2.51631e+07	2.32992e+07	2.29263e+07				2.28299e+07	2.32027e+07	2.50667e+07	2.69614e+07	3.09694e+07	3.26524e+07	3.67342e+07	3.60456e+07	3.67963e+07	3.65759e+07			0.107797	0.151699	0.170662
4-Hydroxy-but-2-enoic acid	C4 H6 O3	102.032	0.473	3.35842e+07	25084870	2.99756e+07	2.72593e+07	37716236	2.90325e+07	3.45613e+07	37265709	3.18212e+07	4.69379e+07	2.49949e+07				-8589375	1.33537e+07	-1763040	3.68147e+06	977068	-4.55178e+06	4.13199e+06	-6.32495e+06	-3608651	-8.49937e+06			-0.553479	0.18866	-0.171261
Choline	C5 H13 N O	103.1	0.431	193602177	176859882	166110510	186705757	170550346	191097955	145416929	131945899	152457737	410119572	167039704				-26562473	216517395	-41144440	-61656278	-48185248	-2504222	-23051831	-6896420	-27491667	-16742295			-0.946819	0.0109508	0.100804
3,4-Diaminopyridine	C5 H7 N3	109.064	0.364	1.56679e+06	4.06614e+06	1.94838e+06	3.28863e+06	3.84763e+06	3.81715e+06	3.65988e+06	4.80099e+06	2.29249e+06	6.20868e+06	3.01739e+06				1.4506e+06	4.64189e+06	725706	3.23421e+06	2.0931e+06	2.25037e+06	2280843	1.72185e+06	381591	2.49935e+06			0.383425	0.185882	0.1884
Histamine	C5 H9 N3	111.08	0.583	2.86379e+06	3.042e+06	2.96671e+06	3.10078e+06	2.9326e+06	3.14284e+06	2.27175e+06	2.3628e+06	2.70304e+06	2.66513e+06	2.46391e+06				-399884	-198663	-160747	-500991	-592038	279053	68805.4	236985	102916	178207			0.174948	-0.245742	-0.060592
2,4-Dimethylthiazole	C5 H7 N S	113.03	3.975	1.83089e+07	1.66953e+07	1.89038e+07	1.96891e+07	1.7461e+07	2.36484e+07	1.81929e+07	1.55465e+07	1.9863e+07	1.87854e+07	1.86101e+07				301179	476500	1.55403e+06	-2.76246e+06	-116035	5.33944e+06	-847876	1.38018e+06	594886	-1.61358e+06			-0.720004	-8.06803	1.28116
2,4-Dimethylthiazole	C5 H7 N S	113.03	1.96	201818	308801	290901	342991	311878	391673	1.05683e+06	321583	251207	270119	245628				43809.9	68300.6	49388.5	119764	855016	189855	110059	141173	89082.1	106983			0.0486051	0.135107	0.0783221
Creatinine	C4 H7 N3 O	113.059	0.671	141025	136338	145955	159096	140863	148086	142495	166753	163841	6.41361e+06	146174				5149.43	6.27258e+06	22816.6	25727.9	1470.1	7061.38	-162.332	18071.3	4929.73	-4686.58			85.3663	0.0961014	-0.00220925
Trifluoroacetic acid	C2 H F3 O2	113.993	0.487	22150552	3.02141e+06	3.87742e+06	7.73024e+06	6.9168e+06	7.44786e+06	6.33879e+06	9.18753e+06	9.05472e+06	9.6348e+06	9.17276e+06				-1.29778e+07	-1.25158e+07	-1.30958e+07	-1.2963e+07	-1.58118e+07	-1.47027e+07	-1.52338e+07	-1.44203e+07	-1.82731e+07	-1.91291e+07			0.11733	0.137832	0.142811
2-Oxo-4-pentenoic acid	C5 H6 O3	114.032	0.461	8.91217e+06	7.56443e+06	7.2921e+06	8.96254e+06	7.45188e+06	6.90576e+06	7.64779e+06	7.14066e+06	6.99238e+06	1.05493e+07	6.43421e+06				-2.47796e+06	1.6371e+06	-1.91979e+06	-1.7715e+06	-1.26438e+06	-2.0064e+06	-1.46029e+06	50373.6	-1.62007e+06	-1.34774e+06			-0.158158	0.193835	0.141076
H-Gly(Ally)-OH	C5 H9 N O2	115.063	0.623	1.23291e+07	10702278	1.33345e+07	1.39589e+07	1.15296e+07	6.70814e+06	1.23674e+07	1.04665e+07	11198811	6.56471e+06	5.72509e+06				-6.60397e+06	-5.76435e+06	-1.13025e+06	-1.86252e+06	38318.2	-5.62092e+06	-799464	1.62986e+06	1.00547e+06	-1.62678e+06			0.674203	0.657426	0.0935058
Benzyl isocyanide	C8 H7 N	117.058	0.68	5.36025e+06	5.56984e+06	6.35772e+06	6.35438e+06	5.15678e+06	7.3775e+06	6.22039e+06	7.79104e+06	6.26721e+06	4.4437e+06	5.67005e+06				309802	-916550	906962	2.43079e+06	860144	2.01725e+06	-203466	994126	997473	209594			-0.136617	0.300684	-0.0303279
5-AVA	C5 H11 N O2	117.079	0.501	2.06743e+07	2.58457e+07	2.35873e+07	2.10561e+07	2.91636e+07	2.90618e+07	2.605e+07	2.41326e+07	2.37763e+07	3.07768e+07	2.51886e+07				4514295	1.01025e+07	3.10199e+06	3.45825e+06	5.37572e+06	8.3875e+06	8.48926e+06	381821	2.913e+06	5.17141e+06			0.405453	0.336625	0.340708
f 133a	C2 H2 Cl F3	117.98	0.447	5.99459e+07	109773204	56445557	8.64859e+07	8.63418e+07	8.186e+07	9.07187e+07	8.42574e+07	6.92832e+07	9.7682e+07	8.04516e+07				2.05058e+07	3.77362e+07	9.3374e+06	2.43116e+07	3.07728e+07	2.19142e+07	2.63959e+07	2.654e+07	-3.50029e+06	4.98274e+07			0.239147	0.138878	0.16728
Coumarone	C8 H6 O	118.042	0.461	1.8012e+06	1.76208e+06	1.55109e+06	1.73007e+06	2.71835e+06	1.67563e+06	1.90804e+06	1.99761e+06	5.91228e+06	1.27182e+06	2.73088e+06				929674	-529377	4.11108e+06	196410	106836	-125568	917148	-71127.6	-250114	-39117.9			-0.106223	-0.0251961	0.184032
2,3-Octadiene-5,7-diyn-1-ol	C8 H6 O	118.042	3.976	2.94525e+06	2.01911e+06	2.09556e+06	2.53565e+06	2.30582e+06	2.84718e+06	2.6315e+06	2.4682e+06	2.60362e+06	2.40733e+06	2.49143e+06				-453822	-537922	-341632	-477051	-313746	-98072.3	-639426	-409599	-849695	-926142			0.142621	0.0260022	0.169533
Indane	C9 H10	118.078	5.798	179115	552702	470294	520806	502318	453904	440566	488386	477908	540853	342801				163686	361738	298793	309271	261451	274790	323203	341691	291179	373587			0.177352	0.134723	0.158459
Homoserine	C4 H9 N O3	119.058	0.461	6.86396e+06	5.63795e+06	3.96926e+06	6.41516e+06	6.95259e+06	5.27491e+06	6.10181e+06	4.60473e+06	5.85195e+06	7.59485e+06	5.63564e+06				-1.22833e+06	730888	-1.01201e+06	-2.25923e+06	-762151	-1.58905e+06	88625.4	-448802	-2.8947e+06	-1.22601e+06			-0.0743435	0.161633	-0.00901469
D-(−)-Erythrose	C4 H8 O4	120.042	0.469	4.86882e+07	4.48061e+07	3.79762e+07	4.47929e+07	42761497	4.68524e+07	4.19025e+07	4.11442e+07	4.29518e+07	5.4164e+07	4.21512e+07				-6.53703e+06	5.47576e+06	-5.73639e+06	-7.544e+06	-6785753	-1.83581e+06	-5.92671e+06	-3895257	-1.0712e+07	-3.8821e+06			-0.121434	0.040712	0.131434
Picolinamide	C6 H6 N2 O	122.048	0.566	2.01372e+07	1.56646e+07	1.54392e+07	15955393	1.61277e+07	1.59124e+07	1.47943e+07	7.89243e+06	1.84737e+07	4.70817e+06	1.51881e+07				-4.94909e+06	-1.5429e+07	-1.66347e+06	-1.22447e+07	-5.34286e+06	-4.22475e+06	-4.00943e+06	-4.18177e+06	-4.69796e+06	-4.47258e+06			0.410865	0.112503	0.106769
Taurine	C2 H7 N O3 S	125.015	0.444	140187	155536	644885	460706	230212	503389	173599	167854	221272	500166	507926				367739	359980	81085.2	27667.6	33412.7	363202	90025.6	320520	504699	15349.7			0.266558	0.268944	0.0666623
5-Methylcytosine	C5 H7 N3 O	125.059	0.556	8.53537e+06	6.69494e+06	5.25163e+06	6.31719e+06	1.03301e+07	11475347	8.27435e+06	1.02934e+07	8.18214e+06	1.02103e+07	6.54608e+06				-1.98929e+06	1.67496e+06	-353233	1.75802e+06	-261020	2.93998e+06	1.79471e+06	-2.21818e+06	-3.28374e+06	-1.84043e+06			-0.204566	-0.359065	-0.219191
leucoline	C9 H7 N	129.058	1.028	5.47038e+06	3.38579e+06	3.30226e+06	3.15529e+06	2.88544e+06	3.01915e+06	1.57944e+06	1.93929e+06	2.46997e+06	3.28761e+06	2.90633e+06				-2.56406e+06	-2.18278e+06	-3.00042e+06	-3.53109e+06	-3.89094e+06	-2.45123e+06	-2.58495e+06	-2.3151e+06	-2.16813e+06	-2.08459e+06			0.111626	0.125355	0.132193
Pipecolic acid	C6 H11 N O2	129.079	0.558	1.9737e+07	1.93542e+07	1.89406e+07	1.71701e+07	1.56781e+07	1.65659e+07	1.76665e+07	1.57565e+07	1.62599e+07	16766339	1.66368e+07				-3.10019e+06	-2.97062e+06	-3.47709e+06	-3.98051e+06	-2.07043e+06	-3.17106e+06	-4.05891e+06	-2.56683e+06	-796396	-382754			0.181421	0.193662	0.247885
D-Homoproline	C6 H11 N O2	129.079	0.368	6.49853e+06	6.49649e+06	834910	5.71427e+06	3.03912e+06	1.40881e+06	6.66158e+06	1.24637e+06	4.99224e+06	1.01e+06	560317				-5.93822e+06	-5.48853e+06	-1.50629e+06	-5.25217e+06	163045	-5.08973e+06	-3.45941e+06	-784261	-5.66362e+06	-2047.55			0.28912	0.268112	0.182232
4-guanidinobutanal	C5 H11 N3 O	129.09	0.596	2.17826e+07	1.91978e+07	24996921	2.38008e+07	2.1334e+07	2.45532e+07	2.38924e+07	2.14513e+07	2.21808e+07	2.14487e+07	1.82617e+07				-3.52087e+06	-333836	398232	-331254	2.1098e+06	2.77062e+06	-448542	2018217	3.21435e+06	-2.58478e+06			-0.25607	2.12521	-0.344056
indol-2-one	C8 H5 N O	131.037	1.023	5.91557e+06	2.69597e+06	3.08529e+06	2.57415e+06	2.73021e+06	2.67691e+06	1.26759e+06	1.59925e+06	2.13641e+06	3.55102e+06	3.17746e+06				-2.73811e+06	-2.36456e+06	-3.77917e+06	-4.31632e+06	-4.64798e+06	-3.23867e+06	-3.18536e+06	-3.34143e+06	-2.83028e+06	-3.21961e+06			0.0950657	0.130209	0.128066
MW5604750	C9 H9 N	131.073	0.688	1.08358e+06	1.21297e+06	1.30305e+06	1.4684e+06	1.25396e+06	1.60804e+06	1.20054e+06	1.54554e+06	1.32849e+06	934342	1.09544e+06				11863.3	-149235	244912	461966	116965	524467	170378	384822	219470	129389			-0.0950912	0.334186	0.108564
L-(+)-Leucine	C6 H13 N O2	131.095	0.397	6.91904e+07	6.11263e+07	6.71429e+07	8.21263e+07	8.25278e+07	8.44118e+07	6.91701e+07	6.19086e+07	120668722	4.24147e+07	47256390				-2.1934e+07	-2.67757e+07	5.14783e+07	-7.28176e+06	-20238.3	1.52214e+07	1.33374e+07	1.29359e+07	-2.04749e+06	-8.06413e+06			-1.06818	0.607236	0.532077
beta-Leucine	C6 H13 N O2	131.095	0.636	170052642	180898228	192199922	172648298	205521000	213130419	197447352	177992480	4.76823e+07	149697660	152913886				-17138756	-20354982	-1.2237e+08	7939838	27394710	43077777	35468358	2595656	22147280	10845586			0.29678	-0.628084	-0.517137
3-Methylsulfolene	C5 H8 O2 S	132.024	0.477	5.56702e+06	3.86539e+06	3.73291e+06	4.84326e+06	2.7276e+06	4.95514e+06	3.76739e+06	3.14827e+06	2.9909e+06	2.61159e+06	3.98309e+06				-1.58392e+06	-2.95543e+06	-2.57611e+06	-2.41874e+06	-1.79963e+06	-611881	-2.83942e+06	-723761	-1.8341e+06	-1.70163e+06			0.233854	0.0484163	0.224675
4,5-Dihydroxy-2,3-pentanedione	C5 H8 O4	132.042	0.454	1.06949e+07	9.68667e+06	9.02101e+06	1.12275e+07	10300877	1.0222e+07	9.72612e+06	8.4758e+06	8.34345e+06	1.30676e+07	8.35878e+06				-2.33615e+06	2.37268e+06	-2.35149e+06	-2.21913e+06	-968808	-472955	-394056	532572	-1.67392e+06	-1.00827e+06			-0.236671	0.0471766	0.0393066
DL-Ornithine	C5 H12 N2 O2	132.09	0.513	8.41198e+06	8.70881e+06	8.52801e+06	8.64759e+06	6.51661e+06	9.17479e+06	8.61123e+06	8.9332e+06	6.66974e+06	9.61034e+06	8.42177e+06				9796.12	1.19836e+06	-1.74223e+06	521221	199252	762815	-1.89536e+06	235610	116033	296834			-3.29684	-2.0986	5.21439
AM0530000	C8 H7 N O	133.053	0.589	162789331	113663768	122545483	121633860	119808011	127626722	108794220	121349414	181902400	7.08067e+07	115172754				-47616577	-9.19826e+07	19113069	-41439917	-53995111	-35162609	-42981320	-41155471	-40243848	-49125563			0.361477	0.138183	0.16891
Cinnamyl alcohol	C9 H10 O	134.073	4.146	89962	25163.9	526518	2.56558e+06	183639	550424	404645	104850	57951.9	217868	86029.5				-3932.54	127906	-32010.1	14887.7	314683	460462	93677.5	2.47562e+06	436556	-64798.1			0.0407214	0.146597	0.0298241
Adenine	C5 H5 N5	135.054	1.195	214711	116221	112271	116663	145490	98457.7	122345	156394	108000	149301	126958				-87753.2	-65410.7	-106711	-58317.2	-92365.9	-116253	-69221.1	-98047.8	-102441	-98490			0.10155	0.180483	0.107465
Benzylformamide	C8 H9 N O	135.068	1.533	1.24758e+06	1.89609e+06	1.74895e+06	1.79668e+06	7.26561e+06	7.20136e+06	1.76586e+07	3.80211e+06	5.17656e+06	1.4736e+06	1.62956e+06				381979	226014	3.92898e+06	2.55453e+06	1.64111e+07	5.95377e+06	6.01803e+06	549098	501372	648509			0.00904943	0.238384	0.240957
LQ5400000	C8 H8 O2	136.053	1.162	177987	151950	171525	175144	206667	182055	205931	199863	21061.4	204988	22190.3				-155797	27001	-156926	21876	27944.2	4067.65	28679.7	-2843.3	-6462.42	-26036.7			-0.090533	-0.0136386	-0.0961616
YU0650000	C7 H8 N2 O	136.064	0.867	145800	978550	1.14073e+06	1.37067e+06	1.43573e+06	1.84756e+06	490834	524159	1.0132e+06	1.86437e+06	1.08717e+06				941372	1.71857e+06	867399	378359	345034	1.70176e+06	1.28993e+06	1.22487e+06	994933	832750			0.307728	0.304717	0.230976
pentetrazol	C6 H10 N4	138.09	0.591	1.60403e+06	1.40774e+06	1.18298e+06	1.92366e+06	1.49529e+06	1.58072e+06	1.5203e+06	869906	893097	2.19003e+06	1.40569e+06				-198342	586002	-710932	-734124	-83726.7	-23311.6	-108742	319629	-421053	-196286			-0.289407	0.0115129	0.0537041
l-Histidinal	C6 H9 N3 O	139.075	0.577	2.19462e+07	1.74434e+07	1.75306e+07	1.86346e+07	17964125	1.7772e+07	16664195	9.65299e+06	20417103	7.06591e+06	16991388				-4.95483e+06	-1.48803e+07	-1.52911e+06	-1.22932e+07	-5.28202e+06	-4.17422e+06	-3.98209e+06	-3.31165e+06	-4415620	-4.50282e+06			0.410047	0.115026	0.109732
Sulfurol	C6 H9 N O S	143.04	0.553	3.04638e+07	1.27367e+07	1.23365e+07	1.43422e+07	1.17453e+07	1.26237e+07	11519344	8.77817e+06	9.14264e+06	1.85191e+07	1.17554e+07				-1.87085e+07	-1.19448e+07	-2.13212e+07	-2.16857e+07	-1.89445e+07	-1.78401e+07	-1.87186e+07	-1.61217e+07	-1.81273e+07	-1.77271e+07			0.0900567	0.134504	0.141127
lepidine	C10 H9 N	143.073	0.692	1.97896e+06	2.74337e+06	2.54973e+06	2.23548e+06	2.59962e+06	2.64749e+06	2.2439e+06	2.8805e+06	2.387e+06	1.66424e+06	1.90162e+06				-77337.9	-314724	408037	901544	264940	668534	620662	256523	570772	764413			-0.101889	0.216432	0.200934
lactide	C6 H8 O4	144.042	0.465	6.554e+06	5.76144e+06	4.95379e+06	5.78004e+06	5.77931e+06	6.76018e+06	5.38918e+06	4.7985e+06	5.51043e+06	7.14793e+06	4.84432e+06				-1.70968e+06	593922	-1.04357e+06	-1.7555e+06	-1.16483e+06	206179	-774698	-773959	-1.60022e+06	-792563			-0.0671833	-0.0233225	0.0876323
FG7175000	C9 H7 N O	145.053	0.692	5.05136e+06	6.0321e+06	6.73015e+06	6.5369e+06	6.37577e+06	7.82521e+06	5.18933e+06	7.87666e+06	6.11674e+06	4.5773e+06	4.08645e+06				-964914	-474066	1.06538e+06	2.8253e+06	137964	2.77385e+06	1.32441e+06	1.48554e+06	1.67878e+06	980741			-0.0657623	0.384787	0.183722
2954	C9 H7 N O	145.053	0.862	1.34833e+07	1.29767e+07	1.28857e+07	1.48807e+07	1.87195e+07	3.07869e+07	1.324e+07	2.11692e+07	2.4137e+07	1.23082e+07	3.56079e+07				2.21246e+07	-1.17516e+06	1.06537e+07	7.68585e+06	-243335	1.73036e+07	5.23614e+06	1.3974e+06	-597583	-506651			-0.0290064	0.427102	0.129243
TH9185000	C8 H6 N2 O	146.048	1.238	2.52227e+06	1.92014e+06	1.82261e+06	1.61904e+06	1.58613e+06	1.49242e+06	558899	1.04114e+06	1.05667e+06	1.81621e+06	1.72957e+06				-792700	-706064	-1.4656e+06	-1.48114e+06	-1.96337e+06	-1.02985e+06	-936141	-903230	-699663	-602133			0.0892866	0.130232	0.118381
DL-Glutamine	C5 H10 N2 O3	146.069	0.455	968288891	4.05891e+07	45306148	666746264	4.46022e+07	6.45445e+07	4.05507e+07	5.20009e+07	5.61397e+07	4.70849e+07	5.99187e+07				-9.0837e+08	-9.21204e+08	-9.12149e+08	-9.16288e+08	-9.27738e+08	-9.03744e+08	-9.23687e+08	-301542627	-922982743	-9.277e+08			0.15837	0.155369	0.158797
DL-Lysine	C6 H14 N2 O2	146.106	0.488	2.19361e+07	2.10482e+07	2.00791e+07	2.06394e+07	1.86134e+07	2.06141e+07	1.87952e+07	17955788	1.89054e+07	19028537	1.90308e+07				-2.90528e+06	-2.90753e+06	-3.03067e+06	-3.98028e+06	-3.1409e+06	-1.32197e+06	-3.32266e+06	-1.29669e+06	-1.85694e+06	-887866			0.170045	0.0773146	0.194323
3-(2-Furylmethyl)-1H-pyrrole	C9 H9 N O	147.068	1.024	6.76836e+06	5.89251e+06	5.87446e+06	4250285	4.38169e+06	4.04715e+06	2.06346e+06	2.84516e+06	2.76992e+06	3.56678e+06	3554523				-3.21384e+06	-3.20158e+06	-3.99845e+06	-3.9232e+06	-4.7049e+06	-2.72121e+06	-2.38667e+06	-2.51808e+06	-893899	-875854			0.159059	0.135194	0.118573
Cinnamic acid	C9 H8 O2	148.052	0.589	178023928	126997112	129744334	134374740	133183006	140096216	127058459	132517641	202686914	7.4073e+07	126542967				-51480961	-1.03951e+08	24662986	-45506287	-50965469	-37927712	-44840922	-43649188	-48279594	-51026816			0.390433	0.142454	0.16842
L-(-)-methionine	C5 H11 N O2 S	149.051	0.488	1.26316e+07	8.11949e+06	9.02356e+06	1.17407e+07	9.89247e+06	9.30686e+06	1.03344e+07	8.81749e+06	1.28799e+07	9.04241e+06	9.5834e+06				-3.04817e+06	-3.58916e+06	248348	-3.81408e+06	-2.29714e+06	-3.32471e+06	-2.7391e+06	-890901	-3.608e+06	-4.51208e+06			0.200265	0.18551	0.152834
Paracetamol	C8 H9 N O2	151.063	0.591	8.20758e+06	9.99089e+06	1.28167e+07	1.43756e+07	1.36535e+07	1.50086e+07	1.34162e+07	9.74184e+06	1.28138e+07	1.00323e+07	1.07862e+07				2.57858e+06	1.82474e+06	4.60619e+06	1.53426e+06	5.20864e+06	6.80099e+06	5.44592e+06	6.16806e+06	4.60915e+06	1.78331e+06			0.0688889	0.256756	0.205598
DL-Histidine	C6 H9 N3 O2	155.069	0.745	27098752	5.21116e+07	6.83564e+07	6.98543e+07	3.01539e+07	2.6751e+07	4.75725e+07	1.62161e+07	2.09147e+07	2.57806e+07	4.71851e+07				2.00863e+07	-1.31812e+06	-6.18405e+06	-1.08827e+07	2.04738e+07	-347794	3.05518e+06	4.27556e+07	4.12576e+07	2.50129e+07			-0.00994659	-0.00262448	0.0230546
DL-Histidine	C6 H9 N3 O2	155.07	0.46	1.54043e+07	1.3676e+07	1.42037e+07	1.39714e+07	15204136	1.6461e+07	1.40717e+07	1.27773e+07	1.42776e+07	1.44916e+07	1.32233e+07				-2.18093e+06	-912708	-1.12667e+06	-2.627e+06	-1.33258e+06	1056781	-200126	-1.43291e+06	-1.20057e+06	-1.72826e+06			0.078486	-0.0908752	0.0172093
1,5-DAN	C10 H10 N2	158.084	1.691	96172.3	129212	130693	149035	122853	155812	204102	5.01813e+06	2.74249e+06	124556	111382				15209.8	28383.7	2.64632e+06	4.92196e+06	107930	59640.1	26681	52862.6	34520.3	33040.1			0.00363343	0.00763458	0.00341545
3-(1-Methyl-1H-pyrrol-2-yl)pyridine	C10 H10 N2	158.084	2.552	556160	579637	606172	530624	542154	769088	1.01296e+06	1.48918e+07	662471	621585	437918				-118242	65425.5	106311	1.43357e+07	456803	212928	-14005.6	-25536.2	50012.2	23476.7			0.00441215	0.0143594	-0.000944504
1,5-DAN	C10 H10 N2	158.084	0.687	1.45236e+06	2.05439e+06	1.83338e+06	1.65165e+06	1.89104e+06	1.87851e+06	1.60496e+06	2.175e+06	1.61563e+06	1.32687e+06	1.26811e+06				-184247	-125492	163267	722639	152600	426146	438679	199286	381019	602029			-0.0616186	0.209245	0.215399
Citiolone	C6 H9 N O2 S	159.035	3.976	179297689	168535227	183874738	187728897	169596832	224792225	173297730	150888117	183874558	175557546	164429690				-14867999	-3740143	4576869	-28409572	-5999959	45494536	-9700857	8431208	4577049	-10762462			0.0880969	-1.0716	0.228498
Citiolone	C6 H9 N O2 S	159.035	1.959	2.32987e+06	3.09939e+06	3.07523e+06	3.67342e+06	3.11623e+06	4.34685e+06	1.01722e+07	2.89797e+06	3.09408e+06	2.77584e+06	2.44775e+06				117886	445974	764208	568099	7.84231e+06	2.01698e+06	786365	1.34355e+06	745358	769520			0.0367029	0.165994	0.0647165
2-Methyl-4-quinolinol	C10 H9 N O	159.068	2.18	20338.9	305065	237429	291818	261811	341262	324854	201222	2.43529e+07	351888	361513				341174	331549	2.43326e+07	180883	304515	320923	241472	271479	217090	284726			0.0127851	0.0123753	0.0093116
4-Methylcarbostyril	C10 H9 N O	159.068	3.976	1.35469e+06	1.01004e+06	1.07993e+06	1.26014e+06	1.20285e+06	1.25293e+06	1.33095e+06	1.17873e+06	1.14385e+06	1.15177e+06	1.09823e+06				-256454	-202919	-210841	-175962	-23741.1	-101757	-151836	-94545.9	-274758	-344646			0.146942	0.0736864	0.10995
medorinone	C9 H8 N2 O	160.063	3.459	4.56151e+06	3.51721e+06	3.43399e+06	3.36419e+06	3.0841e+06	3.57601e+06	1.27726e+06	2.06466e+06	2.53675e+06	3.34011e+06	3.65185e+06				-909655	-1.2214e+06	-2.02476e+06	-2.49685e+06	-3.28425e+06	-985500	-1.47741e+06	-1.19732e+06	-1.12752e+06	-1.0443e+06			0.10107	0.0815497	0.122255
1,5-Anhydro-D-fructose	C6 H10 O5	162.053	0.483	3.11268e+07	2.11471e+07	26549786	21621387	35418754	2.87895e+07	3.03229e+07	3.37628e+07	3.08209e+07	4.13195e+07	2.02828e+07				-1.08441e+07	1.01927e+07	-305867	2.63594e+06	-803906	-2.33731e+06	4.29194e+06	-9.50543e+06	-4.57703e+06	-9.9797e+06			-0.305353	0.070021	-0.128578
(E)-p-coumaric acid	C9 H8 O3	164.047	0.484	7.28565e+06	5.44362e+06	8.41474e+06	6.50092e+06	5.07292e+06	9.09289e+06	6.27972e+06	8.92816e+06	8.22101e+06	5.28788e+06	4.57141e+06				-2.71424e+06	-1.99777e+06	935362	1.64251e+06	-1.00593e+06	1.80724e+06	-2.21273e+06	-784732	1.12909e+06	-1.84203e+06			0.756741	-0.684568	0.838167
2-Deoxyhexopyranose	C6 H12 O5	164.068	4.145	11046.8	14791.7	381236	1.77221e+06	96901.9	303553	342421	77025.9	9975.9	148289	20975.6				9928.78	137243	-1070.91	65979.1	331374	292506	85855.1	1.76116e+06	370189	3744.92			0.0540047	0.115101	0.0337838
DL-Phenylalanine	C9 H11 N O2	165.079	0.585	233495097	181262305	188364952	195383578	189716947	206613338	171187246	190005858	280134119	125160103	176718864				-56776233	-108334994	46639022	-43489239	-62307851	-26881759	-43778150	-38111519	-45130145	-52232792			0.430912	0.106925	0.174131
3-(4-Methyl-3-pentenyl)thiophene	C10 H14 S	166.082	0.589	1.02477e+07	1.00734e+07	1.0524e+07	1.06905e+07	9.68503e+06	9.7218e+06	9.08219e+06	8.61929e+06	1.53755e+07	5.89096e+06	8.7762e+06				-1.47153e+06	-4.35676e+06	5.12782e+06	-1.62843e+06	-1.16553e+06	-525929	-562692	442816	276297	-174320			-3.09624	-0.373764	-0.39989
N-((4-AMINO-2-METHYL-5-PYRIMIDINYL)METHYL)FORMAMIDE	C7 H10 N4 O	166.085	0.56	6.46691e+06	4.92453e+06	4.04413e+06	4.97281e+06	8.21418e+06	9.62818e+06	6.73422e+06	5.35052e+06	6.4255e+06	9.80684e+06	4.41182e+06				-2.05509e+06	3.33993e+06	-41413.6	-1.11639e+06	267310	3.16127e+06	1.74727e+06	-1.4941e+06	-2.42278e+06	-1.54238e+06			-0.397381	-0.376125	-0.207888
norhaman	C11 H8 N2	168.069	4.796	1.04127e+06	1.15341e+06	1.35148e+06	1.16357e+06	381163	321918	1.38695e+06	2.6426e+07	1.31405e+06	2.04815e+06	1.35159e+06				310321	1.00689e+06	272777	2.53847e+07	345682	-719351	-660106	122303	310207	112138			0.037489	-0.0267833	-0.0245775
Pyridoxine	C8 H11 N O3	169.074	0.593	3.12373e+07	2.76189e+07	3.93437e+07	4.25535e+07	3.68934e+07	4.03898e+07	4.06819e+07	3.07616e+07	4.17949e+07	3.01148e+07	2.96138e+07				-1.62343e+06	-1.12244e+06	1.05577e+07	-475616	9.44468e+06	9.15258e+06	5.65611e+06	1.13163e+07	8.10648e+06	-3.61835e+06			-0.0332993	0.271528	0.167799
moroxydine	C6 H13 N5 O	171.112	0.526	142472	111376	114648	96563.2	120690	105465	102108	168203	112176	5.78741e+06	127043				-15428.5	5.64494e+06	-30295.3	25730.9	-40363.4	-37006.3	-21781.3	-45908.4	-27823.6	-31095.8			-34.1736	0.224031	0.131861
2-Bromophenol	C6 H5 Br O	171.952	0.455	1.09464e+06	208774	124914	120016	86014	191068	211330	210983	325691	380170	295125				-799518	-714473	-768952	-883660	-883313	-903575	-1.00863e+06	-974627	-969729	-885869			0.115879	0.146549	0.163588
4-Hydroxy-1H-indole-3-acetonitrile	C10 H8 N2 O	172.064	3.839	135617	167197	146262	192984	189814	115812	310470	2.42817e+06	227882	134483	97334.2				-38282.8	-1133.73	92264.9	2.29256e+06	174853	-19804.9	54196.9	57367.2	10644.9	31580.2			-0.000432558	-0.0075563	0.0206781
4-Hydroxy-1H-indole-3-acetonitrile	C10 H8 N2 O	172.064	4.06	3.58267e+06	515697	675248	375556	407445	432657	149083	274632	223093	695003	406132				-3.17654e+06	-2.88766e+06	-3.35957e+06	-3.30804e+06	-3.43358e+06	-3.15001e+06	-3.17522e+06	-3.20711e+06	-2.90742e+06	-3.06697e+06			0.128574	0.140255	0.141377
5-Amino-5-carboxy-2-hydroxy-1-pentene-1-diazonium	C6 H10 N3 O3	172.071	12.655	9.6055e+06	5.86495e+07	5.49756e+07	5.94627e+07	7.01992e+07	66274907	6.44496e+07	5.86234e+07	4.89064e+07	6.28573e+07	7.17657e+07				6.21602e+07	5.32518e+07	3.93009e+07	4.90179e+07	5.48441e+07	5.66694e+07	6.05937e+07	4.98572e+07	4.53701e+07	4.9044e+07			0.152324	0.1621	0.173326
2-Quinolinecarboxylic acid	C10 H7 N O2	173.048	1.088	9.33884e+06	4.71361e+06	4.96554e+06	3.4824e+06	4.37462e+06	3.5924e+06	1.57868e+06	1.86499e+06	2.89577e+06	5.40033e+06	5.20742e+06				-4.13142e+06	-3.93851e+06	-6.44308e+06	-7.47386e+06	-7.76016e+06	-5.74645e+06	-4.96422e+06	-5.85644e+06	-4.3733e+06	-4.62523e+06			0.0968562	0.141317	0.122081
3-Indoleacetamide	C10 H10 N2 O	174.079	1.023	3.7358e+07	15633071	16986977	1.3747e+07	1.54928e+07	1.56138e+07	7.17307e+06	8.58905e+06	1.23772e+07	1.8861e+07	1.79267e+07				-1.94314e+07	-1.8497e+07	-2.49809e+07	-2.8769e+07	-3.0185e+07	-2.17442e+07	-2.18652e+07	-2.3611e+07	-2.03711e+07	-2.1725e+07			0.109403	0.128608	0.129324
DL-Arginine	C6 H14 N4 O2	174.111	0.615	1237136646	718560536	1052230475	1054674755	1005698640	1063249022	1076684708	584566539	856195056	929672170	1049481286				-187655360	-307464476	-380941590	-652570107	-160451938	-173887624	-231438006	-182461891	-184906171	-518576110			0.135592	0.0766848	0.102065
Guanidinosuccinic acid	C5 H9 N3 O4	175.058	0.508	138053279	147424897	132061427	152624737	127741498	208430716	148885575	124925058	200048310	128844267	166574255				28520976	-9209012	61995031	-13128221	10832296	70377437	-10311781	14571458	-5991852	9371618			-0.0867373	0.662867	-0.097124
5-hydroxyindole acetaldehyde	C10 H9 N O2	175.063	3.976	127473268	114433447	117154404	123160538	114431540	141750855	106402930	9.84339e+07	118227819	103923615	117059833				-10413435	-23549653	-9245449	-2.90394e+07	-21070338	14277587	-13041728	-4312730	-10318864	-13039821			0.241684	-0.146527	0.133844
Indole-3-acetic acid	C10 H9 N O2	175.063	1.973	1.49602e+06	1.65748e+06	1.78976e+06	1.45329e+06	1.48467e+06	1.65301e+06	4.39395e+06	1.32281e+06	1.57205e+06	1.26041e+06	1.42355e+06				-72467.6	-235613	76031.1	-173212	2.89793e+06	156987	-11352.8	-42726.2	293745	161465			-0.0750179	0.0499838	-0.00361468
5-hydroxyindole acetaldehyde	C10 H9 N O2	175.063	4.141	2.75953e+06	4.70765e+06	3.1032e+06	6.05999e+06	2.82326e+06	1.3415e+07	2.41174e+06	3.65618e+06	6.88004e+06	13416280	1.92359e+06				-835942	1.06567e+07	4.12051e+06	896650	-347792	1.06555e+07	63732.3	3.30046e+06	343672	1.94812e+06			1.13061	1.13048	0.00676156
2020	C10 H11 N O2	177.079	1.448	2.10263e+06	2.01508e+06	1.82196e+06	2.2047e+06	2.28229e+06	3.36739e+06	2.25463e+07	5.11355e+06	1.74505e+06	1.63086e+06	1.58131e+06				-521319	-471769	-357579	3.01093e+06	2.04437e+07	1.26476e+06	179661	102076	-280669	-87543.7			-0.0211465	0.0566914	0.00805309
phenacetin	C10 H13 N O2	179.094	1.559	230643	60554.3	99595.5	72266.3	99167.5	70774.5	479055	64543.5	60371.3	75729.8	13351.2				-217292	-154913	-170272	-166100	248412	-159869	-131476	-158377	-131048	-170089			0.202563	0.209043	0.171916
DL-TYROSINE	C9 H11 N O3	181.074	0.484	2.42915e+07	2.11599e+07	2.27257e+07	2.24469e+07	2.01554e+07	2.51316e+07	2.29473e+07	2.4072e+07	2.72962e+07	1.14363e+07	1.5425e+07				-8.86648e+06	-1.28552e+07	3.00475e+06	-219514	-1.34422e+06	840155	-4.13605e+06	-1844577	-1.56578e+06	-3.13155e+06			0.920372	-0.0601513	0.296123
Dicyclohexylamine	C12 H23 N	181.183	4.549	178441	584338	831145	641210	636660	190118	982971	208017	243299	227876	200396				21955	49435.1	64858.3	29576.2	804530	11676.7	458219	462769	652705	405897			0.0202413	0.00478106	0.187619
MFCD00661061	C3 H6 N2 O7	182.017	0.496	1.18475e+06	2.7186e+06	1.99945e+06	2.33807e+06	2.44844e+06	2.66351e+06	2.15743e+06	1.88333e+06	2.27375e+06	1.57626e+06	1.88468e+06				699932	391507	1.089e+06	698576	972680	1.47876e+06	1.26369e+06	1.15332e+06	814697	1.53385e+06			0.0562344	0.212402	0.181511
Dibenzothiophene	C12 H8 S	184.035	0.445	3.23319e+06	3.27756e+06	2.55415e+06	3.4015e+06	3.15578e+06	4.49592e+06	3.42167e+06	3.00091e+06	2.85778e+06	9.72541e+06	2.65566e+06				-577530	6.49221e+06	-375408	-232280	188477	1.26273e+06	-77408.9	168307	-679042	44373.6			-4.4373	-0.86305	0.0529074
Indoleacrylic acid	C11 H9 N O2	187.063	0.685	88326605	114721816	129326876	117427900	110358141	114694699	9.31187e+07	140345740	107132342	7.35367e+07	7.9845e+07				-8.48158e+06	-1.47899e+07	18805737	52019135	4.7921e+06	26368094	22031536	29101295	41000271	26395211			-0.0903851	0.161142	0.134641
N8-Acetylspermidine	C9 H21 N3 O	187.168	0.7	166766	417121	385565	251252	303105	710994	223394	761307	720491	3.59997e+06	821161				654395	3.43321e+06	553725	594540	56628	544227	136339	84485.3	218799	250355			1.42284	0.225547	0.0565035
(3-Hydroxy-2-oxo-2,3-dihydro-1H-indol-3-yl)acetonitrile	C10 H8 N2 O2	188.058	1.236	1.53857e+06	1.06631e+06	775741	742253	680409	401200	158099	158061	108534	327386	359171				-1.1794e+06	-1.21118e+06	-1.43004e+06	-1.38051e+06	-1.38047e+06	-1.13737e+06	-858161	-796317	-762828	-472260			0.163633	0.153661	0.115939
[(4Z)-5-(Methylsulfanyl)-4-penten-2-yn-1-yl]benzene	C12 H12 S	188.066	0.692	8.63267e+06	1.12528e+07	1.10805e+07	1.06846e+07	1.07885e+07	1.19993e+07	9.19661e+06	1.42057e+07	1.12042e+07	7.8104e+06	8.37603e+06				-256647	-822278	2.57148e+06	5.57302e+06	563936	3.36666e+06	2.15581e+06	2.0519e+06	2.44782e+06	2.62015e+06			-0.052806	0.216204	0.138444
Acetylisatin	C10 H7 N O3	189.042	0.65	6.79253e+06	3.31578e+06	4.79641e+06	2.64777e+06	2.08277e+06	1.42725e+06	299583	440866	675452	1.66561e+06	2.53371e+06				-4.25882e+06	-5.12692e+06	-6.11708e+06	-6.35166e+06	-6.49294e+06	-5.36528e+06	-4.70976e+06	-4.14476e+06	-1.99612e+06	-3.47675e+06			0.156127	0.163386	0.143423
Triisopropanolamine	C9 H21 N O3	191.152	1.901	2.23992e+06	717543	3.11333e+07	6.86971e+07	37568841	3.68639e+07	2.43244e+07	9.20138e+06	1.82901e+06	2.29856e+07	3.17177e+06				931855	2.07457e+07	-410912	6.96146e+06	2.20845e+07	3.4624e+07	3.53289e+07	6.64572e+07	2.88934e+07	-1.52238e+06			0.168124	0.280595	0.286307
3'-Hydroxycotinine, Cis-	C10 H12 N2 O2	192.09	1.009	3.62287e+06	2.59919e+06	2.80666e+06	5.80328e+06	4.92205e+06	2.20704e+06	1.13912e+06	1.11045e+06	772445	1.06007e+06	1.95443e+06				-1.66844e+06	-2.56281e+06	-2.85043e+06	-2.51243e+06	-2.48376e+06	-1.41583e+06	1.29917e+06	2.18041e+06	-816214	-1.02368e+06			0.279339	0.154322	-0.141606
Methylhippuric acid	C10 H11 N O3	193.074	0.759	3.38593e+06	3.66478e+06	3.63321e+06	3.9902e+06	3.58361e+06	4363831	2.93546e+07	3.64861e+06	5.20822e+06	2.69521e+06	3.07372e+06				-312208	-690724	1.82229e+06	262681	2.59687e+07	977900	197680	604271	247283	278851			-0.0239238	0.0338704	0.00684682
2-Methyl-1,2,3,4-tetrahydro-4,6,7-isoquinolinetriol	C10 H13 N O3	195.089	1.436	2.87414e+06	2.59698e+06	2.43171e+06	2.80449e+06	3.04701e+06	4.43212e+06	2.98954e+07	6.65698e+06	2.30085e+06	2.34228e+06	2.13769e+06				-736450	-531859	-573293	3.78284e+06	2.70213e+07	1.55798e+06	172875	-69651.1	-442427	-277155			-0.0185283	0.0542752	0.00602245
diethylcarbamazine	C10 H21 N3 O	199.168	0.68	118391	105750	122530	112322	114441	124319	114535	103151	137546	285912	122714				4322.97	167521	19154.6	-15240	-3856.15	5928.06	-3949.67	-6068.95	4138.53	-12640.8			-16.44	-0.58176	0.387607
clonitrate	C3 H5 Cl N2 O6	199.983	0.451	5.77328e+06	5.45744e+06	7.84403e+06	6.92963e+06	8.45887e+06	6.69179e+06	8.70858e+06	8.6384e+06	6.07334e+06	7.99258e+06	8.35025e+06				2.57697e+06	2.2193e+06	300061	2.86512e+06	2.9353e+06	918507	2.68559e+06	1.15635e+06	2.07075e+06	-315840			0.191505	0.0792588	0.231742
11-Aminoundecanoic acid	C11 H23 N O2	201.173	0.98	2.02082e+06	2.28478e+06	2.56757e+06	2.53162e+06	2.51549e+06	3.55817e+06	2.35015e+06	1.94822e+06	1.68123e+07	1.84381e+06	1.61456e+06				-406257	-177010	1.47914e+07	-72597.8	329332	1.53735e+06	494670	510799	546747	263962			-0.0110885	0.0963045	0.0309877
DA9185000	C12 H10 O S	202.045	0.428	259624090	218287819	250111440	238629484	252647271	261170970	247472147	238044470	256877463	245261591	230489140				-29134950	-14362499	-2746627	-21579620	-12151943	1546880	-6976819	-20994606	-9512650	-41336271			0.104487	-0.0112536	0.0507565
1-Oxo-1,2,4-butanetricarboxylic acid	C7 H8 O7	204.028	0.406	7.53557e+06	7.02351e+06	6.6488e+06	7.57904e+06	6.78015e+06	7.40524e+06	7.07348e+06	8.18711e+06	6.6533e+06	4.19021e+06	6.55462e+06				-980950	-3.34536e+06	-882276	651537	-462095	-130328	-755417	43473.2	-886769	-512057			1.10439	0.0430246	0.249384
1,4,5-Trihydroxy-5-hydroxymethyl-2-methoxycyclohex-1-en-3-one	C8 H12 O6	204.064	0.478	1.70549e+06	1.86029e+06	1.48154e+06	2.05039e+06	1.2197e+06	1.41233e+06	1.83619e+06	1.23651e+06	1.61697e+06	1.99084e+06	1.21768e+06				-487806	285348	-88516.3	-468978	130697	-293164	-485790	344897	-223947	154799			-0.446656	0.45889	0.760409
DL-Tryptophan	C11 H12 N2 O2	204.09	0.69	124458255	152353790	171665847	165742913	158651311	169569282	136541423	211432487	156992898	109163927	118672780				-5785475	-15294328	32534643	86974232	12083168	45111027	34193056	41284658	47207592	27895535			-0.063149	0.18626	0.14118
quinoclamine	C10 H6 Cl N O2	207.01	0.478	1.87639e+06	1.78086e+06	1.44188e+06	1.86965e+06	1.86443e+06	2.15877e+06	1.77827e+06	1.71332e+06	2.55153e+06	1.71924e+06	1.45951e+06				-416876	-157149	675140	-163069	-98123.7	282386	-11956.6	-6734.62	-434505	-95530.9			0.291178	-0.523228	0.0221541
methyl isoquinoline-3-carboxylate	C11 H9 N O2	209.043	0.576	6.86397e+07	6.67701e+07	8.11275e+07	7.50294e+07	7.26903e+07	9.02552e+07	6.47046e+07	5.58463e+07	102036688	5.03067e+07	7.10676e+07				2.4279e+06	-1.8333e+07	3.3397e+07	-1.27934e+07	-3.93508e+06	2.16155e+07	4.05064e+06	6.38964e+06	1.24878e+07	-1.86966e+06			-0.507781	0.598696	0.112193
AMAC	C13 H10 N2 O	210.079	5.376	41026.3	122544	172952	178060	878946	521345	560318	1.111e+06	357227	845083	506154				465127	804057	316201	1.06997e+06	519292	480319	837920	137034	131925	81517.7			0.295493	0.176518	0.307937
240I539PWQ	C5 H14 N O6 P	215.056	0.744	1.02906e+06	1.0202e+06	1.04163e+06	1.16595e+06	980890	1.31233e+06	9.70923e+06	1.14096e+06	1.29912e+06	837978	847861				-181201	-191084	270055	111901	8.68016e+06	283272	-48172.8	136889	12563.8	-8866.5			-0.021181	0.0313996	-0.00533977
2,3,4-Trihydroxy-3-methylbutyl dihydrogen phosphate	C5 H13 O7 P	216.04	0.434	169646717	104637281	119340773	148747011	152782238	148483694	126059951	153443514	112253060	153031572	256947963				87301246	-16615145	-57393657	-16203203	-43586766	-21163023	-16864479	-20899706	-50305944	-65009436			0.100033	0.127413	0.101534
4-amino-2-methyl-5-phosphooxymethylpyrimidine	C6 H10 N3 O4 P	219.04	0.443	2.57467e+06	2.0319e+06	1.59645e+06	2.27125e+06	2.15519e+06	2.81695e+06	1.51832e+06	1.49378e+06	2.4413e+06	2.27163e+06	2.22451e+06				-350161	-303043	-133367	-1.08089e+06	-1.05635e+06	242281	-419474	-303417	-978219	-542769			0.0681734	-0.0545044	0.0943662
D-PANTOTHENIC ACID	C9 H17 N O5	219.111	0.513	4.01258e+06	3.02593e+06	3.23157e+06	3.33043e+06	4.91005e+06	3.58889e+06	3.04545e+06	3.69561e+06	3.66961e+06	1.47826e+06	2.60898e+06				-1.4036e+06	-2.53432e+06	-342972	-316970	-967131	-423692	897468	-682150	-781010	-986648			0.462426	0.0773092	-0.163757
1D-3-amino-1-guanidino-1,3-dideoxy-scyllo-inositol	C7 H16 N4 O4	220.117	0.703	3.41749e+06	1.9211e+06	4.09893e+06	1.29907e+06	5.39701e+06	4.95744e+06	2.477e+06	1.66878e+06	3.36873e+06	1.51142e+06	4.37015e+06				952658	-1.90608e+06	-48761.2	-1.74871e+06	-940496	1.53995e+06	1.97952e+06	-2.11843e+06	681440	-1.49639e+06			0.403941	-0.326351	-0.419506
Cyprodenate	C13 H25 N O2	227.188	5.328	538565	1.51461e+06	5.72973e+06	995986	4.22059e+06	917443	633863	783496	1.61008e+06	827278	861447				322882	288714	1.07151e+06	244931	95298.1	378879	3.68202e+06	457421	5.19117e+06	976046			0.0345382	0.0453244	0.440472
Leu-pro	C11 H20 N2 O3	228.147	0.95	26554.9	84989.8	49934.7	63727	45391.7	69027.2	103219	1.63795e+06	585736	212837	65560.2				39005.3	186282	559181	1.6114e+06	76663.8	42472.3	18836.8	37172.1	23379.8	58434.9			0.0774485	0.0176583	0.00783158
TES (buffer)	C6 H15 N O6 S	229.062	0.524	6.80872e+06	4.82298e+06	4.16427e+06	2.84281e+06	5.62554e+06	3.03212e+06	4.88273e+06	3.89112e+06	7.678e+06	2.13897e+06	3.76748e+06				-3.04124e+06	-4669753	869283	-2.9176e+06	-1.92599e+06	-3.7766e+06	-1.18318e+06	-3.96591e+06	-2.64445e+06	-1.98574e+06			0.29912	0.241909	0.0757884
propyphenazone	C14 H18 N2 O	230.142	0.621	663196	831455	913529	1.04485e+06	798495	872687	989598	1.10685e+06	857473	393187	651469				-11726.8	-270009	194277	443657	326402	209492	135299	381658	250334	168259			-0.154039	0.119514	0.0771876
Leu-Val	C11 H22 N2 O3	230.163	1.547	33852.3	48538.7	45990.6	35457.6	51996.8	64155.6	73543.6	2.00252e+06	338516	51156.5	45725				11872.7	17304.2	304664	1.96867e+06	39691.4	30303.4	18144.6	1605.33	12138.3	14686.4			0.00735309	0.0128768	0.00771018
MFCD00010043	C16 H10 S	234.049	0.47	3.33596e+06	3.31869e+06	3.46025e+06	3.3191e+06	3.45893e+06	3.58039e+06	3.3454e+06	2.8861e+06	2.38601e+06	3.80177e+06	3.48575e+06				149789	465805	-949951	-449868	9436.78	244427	122967	-16859.8	124290	-17270.8			-0.404895	-0.212465	-0.106888
Formylkynurenine	C11 H12 N2 O4	236.079	0.568	3.38689e+06	2.22021e+06	3.07814e+06	2.4608e+06	2.4379e+06	2.76312e+06	1.16478e+06	1.92531e+06	1.60031e+06	892159	2.51999e+06				-866897	-2.49473e+06	-1.78658e+06	-1.46158e+06	-2.2221e+06	-623765	-948990	-926087	-308750	-1.16668e+06			0.285481	0.0713798	0.108597
1,3-Dipropylxanthine	C11 H16 N4 O2	236.127	0.569	479832	697681	733229	556739	649547	925565	592412	545652	6.45001e+06	712911	1.0542e+06				574365	233079	5.97018e+06	65820.3	112580	445733	169715	76906.9	253397	217848			0.0320556	0.0613021	0.0233411
SECONAL	C12 H18 N2 O3	238.131	0.77	212062	287762	296923	270956	342236	280426	1.76787e+06	176184	270607	153728	177074				-34988	-58334.4	58544.3	-35878.8	1.5558e+06	68363.7	130173	58893.7	84860.9	75699.5			-0.0330894	0.0387784	0.0738391
4-Hydroxy-5-(3,4,5-trihydroxyphenyl)pentanoic acid	C11 H14 O6	242.08	3.7	1.26345e+07	1.1121e+07	1.16851e+07	1.34164e+07	1.03682e+07	13694938	9.61468e+06	1.08014e+07	1.13837e+07	1.03566e+07	11335267				-1.29924e+06	-2277953	-1250860	-1.8331e+06	-3.01983e+06	1.06043e+06	-2.26629e+06	781905	-949425	-1.51353e+06			0.250763	-0.116735	0.249479
THIOMETON	C6 H15 O2 P S3	245.996	0.631	6.16684e+06	6.00396e+06	7.1386e+06	7.08379e+06	7.99894e+06	8.97164e+06	7.07103e+06	5.26249e+06	6.74542e+06	1.22097e+07	5.87777e+06				-289078	6.04283e+06	578575	-904349	904186	2.8048e+06	1.83209e+06	916942	971752	-162888			2.99872	1.39186	0.909165
N(2)-succinyl-L-glutamic acid	C9 H13 N O7	247.069	0.584	1.03403e+06	790133	1.05085e+06	1.09129e+06	883130	1.26751e+06	891380	809778	1.4967e+06	1.14266e+06	844925				-189102	108632	462673	-224250	-142647	233482	-150898	57267.2	16820.1	-243895			-0.412839	-0.887312	0.573464
(3S,9aS)-3-(1H-Imidazol-5-ylmethyl)tetrahydro-2H-pyrido[1,2-a]pyrazine-1,4(3H,6H)-dione	C12 H16 N4 O2	248.127	1.139	995273	1.08063e+06	2.09171e+06	2.03434e+06	2.98231e+06	2.58265e+06	5.12736e+06	3.91571e+06	2.59932e+06	1.26148e+06	1.64386e+06				648583	266210	1.60405e+06	2.92043e+06	4.13209e+06	1.58738e+06	1.98704e+06	1.03907e+06	1.09643e+06	85358			0.0230964	0.137722	0.172396
6-Hydroxy-2-(4-hydroxybenzylidene)-1-benzofuran-3(2H)-one	C15 H10 O4	254.058	2.992	34204.8	24206.7	35454.5	31925.8	98981.9	6.7098e+06	2.57743e+06	176155	70351	40804	43098.7				8893.9	6599.19	36146.2	141950	2.54322e+06	6.67559e+06	64777.1	-2279.01	1249.64	-9998.15			0.0024269	2.455	0.0238223
N-Methyldioctylamine	C17 H37 N	255.292	6.716	5.32515e+06	5.17627e+07	5.31597e+07	4.5712e+07	4.761e+07	4.84256e+07	4.74437e+07	3.98389e+07	4.34379e+07	4.05875e+07	3.69852e+07				3.16601e+07	3.52624e+07	3.81127e+07	3.45138e+07	4.21185e+07	4.31004e+07	4.22848e+07	4.03868e+07	4.78346e+07	4.64376e+07			0.12546	0.153347	0.150446
3-Carboxy-1-(beta-D-ribofuranosyl)pyridinium	C11 H14 N O6	256.082	3.535	12608.1	48863	64110.8	33253.7	77778.3	62302.7	35938.8	50255.8	71076.4	50438.8	71197.1				58589	37830.7	58468.3	37647.7	23330.7	49694.6	65170.2	20645.6	51502.7	36255			0.132072	0.173491	0.227519
Ancymidol	C15 H16 N2 O2	256.121	1.96	648865	674107	694663	831092	703159	746630	2.00188e+06	668567	720114	601215	669444				20579.2	-47649.4	71249.5	19702.6	1.35301e+06	97765.7	54294.4	182227	45798.7	25241.9			-0.0277385	0.0569129	0.0316067
indolidan	C14 H15 N3 O2	257.116	0.867	291369	675689	689191	842709	702612	1.08894e+06	113019	238994	298380	138308	671955				380587	-153060	7011.19	-52374.5	-178349	797569	411244	551341	397823	384321			-0.1027	0.535153	0.275936
2949	C12 H22 N2 O4	258.158	1.267	11562	103310	140851	116979	130998	154087	139747	160652	228765	958842	116746				105184	947280	217203	149090	128185	142525	119436	105417	129289	91747.7			1.02285	0.153896	0.128964
alpha-Glutamyl-4-hydroxyproline	C10 H16 N2 O6	260.102	5.138	1.12516e+06	3.6277e+06	3.37e+06	3.61946e+06	5.28838e+06	3.41591e+06	4.3886e+06	3.88967e+06	4.0112e+06	3.97104e+06	3.9121e+06				2.78694e+06	2.84587e+06	2.88603e+06	2.76451e+06	3.26344e+06	2.29074e+06	4.16322e+06	2.49429e+06	2.24484e+06	2.50254e+06			0.150237	0.120931	0.219781
Maclurin	C13 H10 O6	262.049	0.685	1.21476e+06	1.04641e+06	1.05355e+06	1.24033e+06	1.12138e+06	2.05778e+06	1.18746e+06	1.35897e+06	869253	1.36384e+06	1.05917e+06				-155592	149079	-345508	144208	-27299.5	843020	-93380.2	25564.5	-161209	-168348			-0.216626	-1.22499	0.135691
Methohexital	C14 H18 N2 O3	262.131	1.583	77102.4	107055	13818.5	100505	105113	160338	123582	88092.2	131993	146333	144970				67867.2	69231.1	54890.2	10989.8	46479.1	83235.3	28011	23402.9	-63283.8	29952.9			0.406528	0.488762	0.164482
EPINEPHRINE 4-SULFATE	C9 H13 N O6 S	263.047	0.592	8.74028e+06	6.47891e+06	7.06175e+06	7.24384e+06	7.38517e+06	7.57922e+06	6.32955e+06	6.77737e+06	10856332	4.90525e+06	7.0398e+06				-1.70048e+06	-3.83502e+06	2.11606e+06	-1.96291e+06	-2.41072e+06	-1.16106e+06	-1.35511e+06	-1.49644e+06	-1.67853e+06	-2.26137e+06			0.408225	0.12359	0.144247
2-(6'-methylthio)hexylmalic acid	C11 H20 O5 S	264.104	3.552	466792	1.83639e+06	1.88991e+06	2.31817e+06	2.2863e+06	3.44634e+06	1.2415e+06	1.03871e+06	2.81959e+06	941615	3.07199e+06				2.60519e+06	474823	2.35279e+06	571919	774711	2.97955e+06	1.81951e+06	1.85138e+06	1.42312e+06	1.3696e+06			0.0433679	0.272137	0.166185
2-(6'-methylthio)hexylmalic acid	C11 H20 O5 S	264.104	0.55	9.12187e+07	3.88965e+07	4.29016e+07	3.86361e+07	3.76118e+07	4.30959e+07	4.19393e+07	3.31468e+07	3.5208e+07	5.93228e+07	4.41796e+07				-47039087	-3.18959e+07	-5.60107e+07	-5.80719e+07	-4.92794e+07	-4.81228e+07	-53606926	-5.25826e+07	-4.83171e+07	-5.23222e+07			0.0877169	0.132342	0.147425
Ulodesine	C12 H16 N4 O3	264.122	1.083	2.28952e+06	2.04453e+06	2.14126e+06	2.55165e+06	2.51099e+06	2.72037e+06	1.54944e+06	1.47197e+06	1.68834e+06	1.75744e+06	1.95348e+06				-336043	-532087	-601185	-817548	-740079	430851	221467	262133	-148261	-244993			0.202624	-0.164073	-0.0843371
alpha-Naphthoflavone	C19 H12 O2	272.083	5.384	579576	1.02529e+06	1.12828e+06	827714	1.4146e+06	1.27687e+06	1.08709e+06	1.15476e+06	1.09235e+06	902379	926459				346883	322803	512773	575183	507509	697291	835019	248138	548699	445714			0.101354	0.218937	0.262181
chlorpropamide	C10 H13 Cl N2 O3 S	276.034	0.462	2.5525e+06	2.03724e+06	2.10032e+06	1.77334e+06	3.06722e+06	1.64651e+06	1.94031e+06	1.77502e+06	2.00109e+06	2.24654e+06	2.14837e+06				-404130	-305968	-551415	-777482	-612193	-905998	514711	-779165	-452183	-515267			0.0747754	0.221416	-0.12579
sulfadimidine	C12 H14 N4 O2 S	278.083	1.393	4.34442e+06	3.50842e+06	3.59316e+06	4.04763e+06	3.69855e+06	5.34254e+06	2.80035e+06	3.02384e+06	5.05146e+06	3.18571e+06	4.21609e+06				-128324	-1.15871e+06	707042	-1.32058e+06	-1.54407e+06	998127	-645865	-296789	-751253	-836001			0.277869	-0.23936	0.154885
Pro-tyr	C14 H18 N2 O4	278.126	1.106	170802	369509	393349	467276	449211	796794	3410607	741876	379076	292899	274288				103486	122097	208274	571074	3.2398e+06	625992	278409	296474	222547	198707			0.0252247	0.129327	0.0575181
Lycocernuine	C16 H26 N2 O2	278.199	4.537	2.04599e+06	144852	142022	109869	190807	73965.2	52286	96347.4	99353.5	134888	137504				-1.90849e+06	-1.9111e+06	-1.94664e+06	-1.94965e+06	-1.99371e+06	-1.97203e+06	-1.85519e+06	-1.93612e+06	-1.90397e+06	-1.90114e+06			0.141148	0.145648	0.137018
tromantadine	C16 H28 N2 O2	280.215	4.607	2.95193e+06	95017.8	103955	162914	162060	57699.7	128188	108640	106903	143614	157213				-2.79472e+06	-2.80832e+06	-2.84503e+06	-2.84329e+06	-2.82374e+06	-2.89423e+06	-2.78987e+06	-2.78902e+06	-2.84798e+06	-2.85691e+06			0.141829	0.146168	0.140898
(2E)-2,3-Diphenyl-3-(2-pyridinyl)acrylonitrile	C20 H14 N2	282.115	0.591	3.37349e+06	2.56455e+06	2.90169e+06	2.60194e+06	2.99164e+06	3.3687e+06	2.35387e+06	1.88683e+06	2.59994e+06	3.08839e+06	2.62336e+06				-750129	-285105	-773549	-1.48667e+06	-1.01962e+06	-4789.83	-381850	-771555	-471806	-808941			0.0468747	0.000787507	0.0627808
3-Carboxy-1-(beta-D-glucopyranosyl)pyridinium	C12 H16 N O7	286.093	0.68	1.65584e+06	2.0792e+06	2.32279e+06	2.45287e+06	2.34738e+06	2.92854e+06	2.24574e+06	3.14883e+06	2.21025e+06	2.07374e+06	1.93215e+06				276308	417897	554414	1.49299e+06	589896	1.2727e+06	691545	797026	666948	423356			0.0870447	0.265093	0.144044
Carboxycyclophosphamide	C7 H15 Cl2 N2 O4 P	292.015	0.468	5.10457e+06	4.36499e+06	3.63792e+06	4.32697e+06	4.16314e+06	3.84797e+06	4.79075e+06	3.47251e+06	4.1217e+06	5.16877e+06	4.38861e+06				-715951	64206.3	-982869	-1.63206e+06	-313818	-1.25659e+06	-941430	-777596	-1.46665e+06	-739575			-0.00968638	0.189574	0.142027
(2S)-4-Methyl-2-({[(3S,4S,5R)-2,3,4-trihydroxy-5-(hydroxymethyl)tetrahydro-2-furanyl]methyl}amino)pentanoic acid (non-preferred name)	C12 H23 N O7	293.147	0.561	150798	281759	329456	468735	174742	345220	352087	244014	2.22545e+06	472575	159765				8967.09	321778	2.07465e+06	93215.9	201289	194422	23944.4	317937	178658	130961			0.107056	0.0646849	0.00796638
3,5-Dibromo-4-hydroxybenzoic acid	C7 H4 Br2 O3	293.853	0.417	5.5858e+06	6.39707e+06	6.34048e+06	8.19188e+06	5.46634e+06	6.55475e+06	6.45472e+06	5.98627e+06	5.15346e+06	7.15724e+06	6.68824e+06				1.10243e+06	1.57144e+06	-432346	400467	868918	968945	-119466	2.60607e+06	754677	811267			0.257129	0.158545	-0.0195477
Myristyl sulfate	C14 H30 O4 S	294.187	5.452	19202.5	30060.9	86948	507386	1.69673e+06	474288	95006.7	24871.6	12810.5	14217.4	18204.2				-998.37	-4985.09	-6392.05	5669.05	75804.2	455086	1.67752e+06	488184	67745.5	10858.4			-0.00777863	0.710106	2.61757
7-(5-S-Methyl-5-thiopentofuranosyl)-7H-pyrrolo[2,3-d]pyrimidin-4-amine	C12 H16 N4 O3 S	296.094	0.913	319470	716813	758508	1.19073e+06	786265	1.44524e+06	1.61382e+06	1.77175e+06	4.15246e+06	341034	808348				488878	21563.8	3.83299e+06	1.45228e+06	1.29435e+06	1.12577e+06	466795	871260	439038	397343			0.00245709	0.128276	0.053189
12,13-Epoxytrichothec-9-ene-3,7,8,15-tetrol	C15 H22 O6	298.141	4.15	144881	1.17638e+06	21037503	6.94027e+07	7.10039e+06	1.65116e+07	1.09539e+07	3.19652e+06	359567	9.98193e+06	1.31162e+06				1.16674e+06	9.83705e+06	214686	3.05164e+06	1.0809e+07	1.63668e+07	6.95551e+06	6.92579e+07	2.08926e+07	1.0315e+06			0.0924326	0.153788	0.0653566
Salidroside	C14 H20 O7	300.122	1.184	566238	1.04506e+06	819841	639849	677142	551118	307022	273313	357435	912677	648959				82720.6	346439	-208803	-292925	-259217	-15120.5	110903	73610.8	253603	478818			2.71063	-0.118307	0.867737
4-carboxy-4'-sulfoazobenzene	C13 H10 N2 O5 S	306.031	0.468	4.25536e+06	12688925	13041893	1.33252e+07	1.15573e+07	1.21608e+07	1.42457e+07	1.09973e+07	13252493	9.9267e+06	1.20142e+07				7.75887e+06	5.67134e+06	8.99714e+06	6.74195e+06	9.9903e+06	7.90543e+06	7.30198e+06	9.06983e+06	8.78654e+06	8.43357e+06			0.0948731	0.132246	0.122151
Fluconazole	C13 H12 F2 N6 O	306.103	3.976	2.76551e+06	2.52748e+06	3.13487e+06	2.97376e+06	2.39553e+06	3.44307e+06	2.38479e+06	2.27516e+06	2.56959e+06	2.70943e+06	2.63211e+06				-133398	-56080.6	-195915	-490344	-380713	677562	-369977	208255	369363	-238029			0.0651509	-0.787148	0.429815
5,5-dimethyl-2-{[(2-phenylacetyl)amino]methyl}-1,3-thiazolane-4-carboxylic acid	C15 H20 N2 O3 S	308.119	3.456	3.03177e+06	2.75166e+06	3.20048e+06	3.08218e+06	3.10261e+06	7.32143e+06	416983388	2.10742e+07	2.44822e+06	2.46705e+06	2.63415e+06				-397612	-564719	-583548	1.80425e+07	4.13952e+08	4.28967e+06	70843.5	50418.4	168719	-280106			-0.0013104	0.00995393	0.000164388
5,5-dimethyl-2-{[(2-phenylacetyl)amino]methyl}-1,3-thiazolane-4-carboxylic acid	C15 H20 N2 O3 S	308.12	0.622	3.82627e+06	4.02392e+06	4.3991e+06	5.31977e+06	3.99162e+06	4.92034e+06	5.34176e+06	5.1381e+06	5.06911e+06	2.35029e+06	3.24879e+06				-577479	-1.47598e+06	1.24284e+06	1.31183e+06	1.51548e+06	1.09407e+06	165346	1.4935e+06	572831	197648			-0.256396	0.190054	0.0287227
N-Acetylneuraminic acid	C11 H19 N O9	309.106	0.503	2.20448e+06	1.52387e+06	2070624	1.61383e+06	2.10066e+06	2.49824e+06	1.89407e+06	1.32437e+06	1.95493e+06	2.09406e+06	2.00152e+06				-202956	-110413	-249553	-880104	-310411	293761	-103820	-590652	-133854	-680607			0.0362232	-0.096374	0.03406
butoctamide	C16 H29 N O5	315.204	4.937	369889	345448	387933	429723	428006	446657	450210	518737	287017	345274	276131				-93757.9	-24615.2	-82871.9	148848	80321	76767.8	58116.6	59833.8	18044.1	-24441.3			-0.232271	0.724389	0.548395
2,3,7,8-Tetrachlorodibenzo-p-dioxin	C12 H4 Cl4 O2	319.895	0.422	3.68147e+06	3.07246e+06	2.79256e+06	2.83775e+06	2.60702e+06	3.0193e+06	2.92038e+06	2.94488e+06	3.27218e+06	5.13582e+06	3.18082e+06				-500652	1.45435e+06	-409289	-736598	-761096	-662173	-1.07446e+06	-843723	-888915	-609017			-0.306224	0.139426	0.226235
1,1'-(2,5-Pyrazinediyl)di(1,2,3,4-butanetetrol)	C12 H20 N2 O8	320.123	4.145	78270.5	976240	1.7179e+07	5.58034e+07	5.83742e+06	1.35859e+07	9.26092e+06	2.53813e+06	250077	8.26527e+06	1.02077e+06				942504	8.187e+06	171806	2.45986e+06	9.18265e+06	1.35076e+07	5.75915e+06	5.57251e+07	1.71007e+07	897969			0.0946687	0.156193	0.0665947
Eterobarb	C16 H20 N2 O5	320.137	0.942	1.79084e+06	696063	482521	762908	398161	357670	228638	217028	428367	204674	295763				-1.49508e+06	-1.58616e+06	-1.36247e+06	-1.57381e+06	-1.5622e+06	-1.43317e+06	-1.39268e+06	-1.02793e+06	-1.30832e+06	-1.09478e+06			0.168301	0.152067	0.147771
(2S)-3-Phenyl-2-({[(3S,4S,5R)-2,3,4-trihydroxy-5-(hydroxymethyl)tetrahydro-2-furanyl]methyl}amino)propanoic acid (non-preferred name)	C15 H21 N O7	327.131	0.563	102823	453910	601571	616790	549794	752822	563543	403232	1.82479e+06	373124	469356				366534	270301	1.72196e+06	300409	460721	649999	446972	513967	498748	351087			0.0641524	0.154269	0.106083
Benzylpenicillin	C16 H18 N2 O4 S	334.098	0.692	1.46044e+07	15691795	1.71863e+07	1.67911e+07	17945991	2.29066e+07	1.3832e+07	7.96823e+07	1.7106e+07	1.24649e+07	1.46132e+07				8868.6	-2.13946e+06	2.50169e+06	6.50779e+07	-772398	8.3022e+06	3.34163e+06	2.18672e+06	2.58192e+06	1.08743e+06			-0.0294399	0.114242	0.0459823
Benzylpenicillin	C16 H18 N2 O4 S	334.098	3.977	297547533	243527151	295610578	309595763	251766703	312558980	257590202	258741684	264698190	279905701	272175723				-25371810	-17641832	-32849343	-38805849	-39957331	15011447	-45780830	12048230	-1936955	-54020382			0.0975261	-0.082985	0.253082
Benzylpenicillin	C16 H18 N2 O4 S	334.099	1.962	5.72594e+06	5.78108e+06	6.20782e+06	7.4289e+06	6.18374e+06	8.86823e+06	1.90722e+07	6.70241e+06	6.80942e+06	5.58256e+06	5.49915e+06				-226794	-143385	1.08348e+06	976463	1.33462e+07	3.14228e+06	457796	1.70296e+06	481874	55141.1			-0.00823138	0.18039	0.0262809
2-Hydroxy-5-[(E)-(6-hydroxy-3-oxo-1-benzofuran-2(3H)-ylidene)methyl]phenyl hydrogen sulfate	C15 H10 O8 S	350.01	4.118	4604.64	33400.9	112039	357583	974977	103503727	231462	47804.1	11955.8	4634.63	8942.05				4337.41	29.99	7351.13	43199.5	226857	1.03499e+08	970373	352978	107434	28796.2			3.88999e-05	134.248	1.25866
Epicillin	C16 H21 N3 O4 S	351.125	1.323	45704.5	945543	924396	1.38192e+06	769605	887378	938254	967719	876029	365245	695928				650223	319541	830325	922014	892549	841673	723901	1.33622e+06	878691	899839			0.0498515	0.131309	0.112936
D-benzylpenicilloic acid	C16 H20 N2 O5 S	352.109	0.625	4.16928e+06	7.25682e+06	7.0418e+06	8.39157e+06	6.71769e+06	9.03706e+06	7.78439e+06	8.33173e+06	6.9746e+06	3.15886e+06	4.78656e+06				617277	-1.01042e+06	2.80532e+06	4.16244e+06	3.61511e+06	4.86777e+06	2.54841e+06	4.22228e+06	2.87252e+06	3.08753e+06			-0.0472546	0.227652	0.119182
Phenol red	C19 H14 O5 S	354.056	3.746	229793493	207469559	196089147	245039928	198947538	258080210	277310040	190451214	205936440	197348737	181761650				-48031843	-32444756	-23857053	-39342279	47516547	28286717	-30845955	15246435	-33704346	-22323934			0.310487	-0.270695	0.295187
Phenol red	C19 H14 O5 S	354.056	4.504	314188	213818	283636	341321	1.205e+06	3.58695e+06	202307	324102	276291	210178	248542				-65646.8	-104010	-37897.3	9913.52	-111881	3.27276e+06	890813	27132.3	-30551.9	-100371			0.336274	-10.5811	-2.88007
Phenol red	C19 H14 O5 S	354.056	4.893	1.47299e+06	1.51131e+06	2.08392e+06	2.26109e+06	2.19455e+06	2.64858e+06	2.05404e+06	1.84055e+06	1.77325e+06	1.73442e+06	1.88139e+06				408395	261431	300258	367557	581051	1.17559e+06	721555	788101	610927	38314.6			0.0844795	0.379883	0.233165
cannabidiolic acid	C22 H30 O4	358.215	5.836	23189.6	92688.4	83017.5	64448.7	138092	182395	240490	508899	2.48398e+06	965181009	32518.8				9329.28	9.65158e+08	2.46079e+06	485710	217300	159206	114902	41259.2	59828	69498.9			288.648	0.0476134	0.0343637
1,3,4-Trihydroxy-5-{[(2Z)-3-(3-hydroxy-4-methoxyphenyl)-2-propenoyl]oxy}cyclohexanecarboxylic acid	C17 H20 O9	368.113	0.394	221865	7.40059e+06	8.53381e+06	7575730	6.74779e+06	1.26481e+07	1.28618e+07	9.77588e+06	9.44747e+06	5.65426e+06	1.10506e+07				1.08288e+07	5.43239e+06	9.22561e+06	9.55402e+06	1.264e+07	1.24263e+07	6.52592e+06	7.35386e+06	8.31194e+06	7.17872e+06			0.083456	0.190901	0.100256
Lansoprazole	C16 H14 F3 N3 O2 S	369.075	4.473	1.49456e+06	624069	778166	981244	968111	1.167e+06	687980	986498	957066	859525	1.09617e+06				-398384	-635033	-537491	-508060	-806578	-327554	-526447	-513314	-716392	-870489			0.145961	0.0752875	0.121003
Isradipine	C19 H21 N3 O5	371.148	0.983	1.48832e+06	1.07171e+06	890826	1.21987e+06	754763	910816	487259	466761	1.00432e+06	650549	718844				-769480	-837775	-484000	-1.02156e+06	-1.00107e+06	-577509	-733562	-268455	-597499	-416615			0.183776	0.126683	0.160915
SEP-174559	C16 H15 Cl N6 O3	374.091	0.623	1.91779e+06	2.88154e+06	2.78383e+06	3.60002e+06	2.69684e+06	4.37676e+06	3.73313e+06	3.7175e+06	2.88316e+06	1.43003e+06	2.25771e+06				339918	-487764	965369	1.79971e+06	1.81534e+06	2.45897e+06	779047	1.68222e+06	866041	963748			-0.0578444	0.291611	0.092388
piposulfan	C12 H22 N2 O8 S2	386.083	4.518	798311	311641	383534	436440	434991	123984	174835	478972	525691	418274	491764				-306547	-380036	-272620	-319339	-623475	-674326	-363319	-361871	-414777	-486669			0.136444	0.242102	0.130442
(+)-Eudesmin	C22 H26 O6	386.172	5.518	808091	496571	549832	731942	772129	615794	721331	533257	538340	579612	403370				-404722	-228479	-269752	-274835	-86760.1	-192297	-35962.1	-76148.9	-258259	-311520			0.135838	0.114327	0.0213806
4-PHOSPHOPANTOTHENOYLCYSTEINE	C12 H23 N2 O9 P S	402.086	3.978	1.23811e+06	346593	407353	498853	811839	499399	419164	403003	422997	438557	464404				-773709	-799556	-815115	-835110	-818949	-738713	-426273	-739259	-830759	-891519			0.140164	0.129498	0.0747268
(3S,5R,10R,12S,14S,15R,16R)-3,5,10,14,15-Pentahydroxy-12,16-dimethyl-2-icosanone	C22 H44 O6	404.314	7.745	72104.1	81945.9	111003	74780	98197.6	90580.1	33182.7	106551	59173.5	43042.5	59322.3				-12781.8	-29061.6	-12930.7	34446.8	-38921.4	18476	26093.5	2675.9	38898.6	9841.77			-1.36895	0.870315	1.22914
7-ketodeoxycholic acid	C24 H38 O5	406.272	4.489	77472.2	89188.6	96280	76027.9	93281	351808	286542	82484.2	68466.4	75840.1	90040.2				12568	-1632.09	-9005.85	5011.92	209070	274336	15808.8	-1444.31	18807.8	11716.4			-0.00661506	1.11191	0.0640747
cholic acid	C24 H40 O5	408.287	4.686	688828	758578	711852	746037	1.2274e+06	1.45501e+06	791104	798366	785754	697884	745480				56651.7	9055.65	96926	109538	102276	766184	538575	57208.5	23023.5	69749.5			0.0175711	1.48666	1.04502
Inspra	C24 H30 O6	414.203	5.796	707679	2.12814e+06	1.701e+06	1.79657e+06	1.99282e+06	2.00592e+06	1.91995e+06	1.91612e+06	1.94181e+06	3.11582e+06	1.24446e+06				536780	2.40814e+06	1.23414e+06	1.20845e+06	1.21227e+06	1.29824e+06	1.28514e+06	1.08889e+06	993320	1.42046e+06			0.312977	0.168727	0.167025
O-Carbamoyl-deacetylcephalosporin C	C15 H20 N4 O8 S	416.102	3.979	2.0576e+06	1.94369e+06	2.12404e+06	2.1978e+06	2.08729e+06	2.37691e+06	2.00196e+06	1.83748e+06	1.84963e+06	2.00292e+06	2.01345e+06				-44149.5	-54673.7	-207963	-220114	-55637.8	319308	29696.4	140203	66446.8	-113905			0.125652	-0.733839	-0.0682488
1,4-Bis(2-ethylhexyl) sulfosuccinate	C20 H38 O7 S	422.234	6.088	174131	129526	119286	145901	119342	119744	125237	131654	120315	267706	106846				-67284.5	93575.1	-53815.3	-42476.5	-48893.8	-54386.3	-54788.6	-28229.8	-54845	-44604.9			-0.2751	0.159889	0.161072
L-adenosylselenohomocysteine	C14 H20 N6 O5 Se	432.066	3.976	2.6565e+06	2.32931e+06	2812258	2.75253e+06	2.15064e+06	2.98963e+06	2.06454e+06	2.18898e+06	2.33873e+06	2.37357e+06	2.7254e+06				68895.5	-282930	-317769	-467526	-591968	333124	-505868	96022.5	155755	-327195			0.204461	-0.240734	0.365569
Brexpiprazole	C25 H27 N3 O2 S	433.181	0.554	51983.7	138236	112181	58645	77748.4	74439.1	63121.6	111693	60394.2	59541.2	132399				80415.3	7557.51	8410.49	59708.9	11137.9	22455.4	25764.7	6661.33	60197	86251.9			0.0241622	0.0717923	0.0823725
fludroxycortide	C24 H33 F O6	436.228	3.817	2.45955e+06	2.52069e+06	2.54898e+06	2.42456e+06	2.14452e+06	2.44772e+06	1.89608e+06	1.0347e+07	2.41227e+06	2.71329e+06	2.43124e+06				-28308.5	253745	-47277.9	7.88743e+06	-563468	-11828.5	-315029	-34988.6	89428.4	61144.9			0.0344577	-0.00160627	-0.0427799
Alpertine	C25 H31 N3 O4	437.231	3.931	455401	367481	474544	462344	433165	515270	501389	9.9683e+06	438778	413844	353444				-101958	-41557.5	-16623.2	9.5129e+06	45987.7	59868.6	-22236.7	6942.4	19142.7	-87920.6			-0.00443116	0.00638362	-0.00237104
Militarinone A	C26 H37 N O6	459.261	5.795	2.08174e+06	8.57888e+06	7.43939e+06	7.69514e+06	8.12907e+06	7.62723e+06	7.33077e+06	7.98832e+06	8.32933e+06	5.3031e+06	5.60765e+06				3.52591e+06	3.22136e+06	6.24759e+06	5.90658e+06	5.24902e+06	5.54549e+06	6.04733e+06	5.6134e+06	5.35765e+06	6.49714e+06			0.0838955	0.144424	0.157494
Militarinone A	C26 H37 N O6	459.262	5.516	537204	209658	246306	271465	431750	315551	311261	230727	226519	270658	226970				-310235	-266546	-310685	-306477	-225943	-221653	-105454	-265740	-290898	-327546			0.130818	0.108786	0.0517559
(1R,2R,3S,4R,5R,6R)-2-(beta-L-Arabinopyranosyloxy)-3,4,5,6-tetrahydroxycyclohexyl 1H-indol-3-ylacetate	C21 H27 N O11	469.159	0.57	24571.2	45941.7	39185.3	25704	29840.1	33572.2	29653.4	42453.6	37194.7	31097.3	59321				34749.9	6526.15	12623.5	17882.5	5082.22	9001.04	5268.93	1132.89	14614.1	21370.5			0.0607334	0.0837652	0.0490335
Mucronine B	C28 H36 N4 O4	492.273	4.155	12894.9	8519.9	9065.56	9777.44	18123.7	8951.92	165504	2.78202e+07	8498.55	8527.29	8703.61				-4191.33	-4367.65	-4396.39	2.78073e+07	152609	-3943.02	5228.74	-3117.5	-3829.38	-4375.04			-0.000156322	-0.000141125	0.000187142
(2beta,3beta,5beta,20xi,22R)-2,3,14,20,22,25-Hexahydroxy-6-oxocholest-7-en-26-al	C27 H42 O8	494.289	4.163	56888.3	19184.8	19109.7	11676.3	13111.4	10690.4	12002.4	12441.6	17442.7	19919.8	22284.8				-34603.5	-36968.5	-39445.6	-44446.7	-44885.9	-46197.9	-43776.9	-45212	-37778.7	-37703.6			0.130136	0.162625	0.154103
Taurochenodeoxycholic acid	C26 H45 N O6 S	499.297	5.021	54220.5	2.82736e+06	1.9504e+06	326878	132010	702975	107227	81752	70421.4	65285.8	75870.9				21650.4	11065.3	16200.9	27531.5	53006.7	648755	77789.3	272658	1.89618e+06	2.77314e+06			0.00218666	0.128203	0.0153723
3,4,4',9-Tetrahydroxy-7-methoxy-7'-methyl-1a'H,3H-spiro[naphtho[2,3-b]furan-2,2'-oxireno[c]pyrano[4,3-g]chromene]-5,5',8(9b'H)-trione	C25 H16 O12	508.064	3.977	2.31242e+06	1.34155e+06	1.5142e+06	1.91452e+06	2.01941e+06	1.7146e+06	2.02284e+06	1.93112e+06	1.84015e+06	1.99926e+06	1.41545e+06				-896970	-313159	-472275	-381305	-289585	-597822	-293016	-397899	-798221	-970875			0.0744354	0.142097	0.0696475
Sulfoglycolithocholic acid	C26 H43 N O7 S	513.276	4.627	21713.9	28356	56130.1	96920.7	1.66771e+06	202175597	3.40933e+06	24858.4	20309.4	20179.5	19863.3				-1850.62	-1534.47	-1404.55	3144.5	3.38762e+06	2.02154e+08	1.646e+06	75206.8	34416.2	6642.09			-0.000437948	57.6961	0.469778
taurohyocholic acid	C26 H45 N O7 S	515.291	4.776	40259.7	949827	322533	695900	390782154	1543230757	6.97268e+06	297632	46679.8	74736.6	51658.9				11399.1	34476.9	6420.05	257372	6.93242e+06	1.54319e+09	3.90742e+08	655640	282273	909567			0.00380746	170.422	43.1516
taurohyocholic acid	C26 H45 N O7 S	515.292	4.512	46417.6	751158	967826	1.27052e+06	5.09472e+06	877950389	596528045	194422	59721.9	92427.9	102825				56407.4	46010.2	13304.3	148004	5.96482e+08	8.77904e+08	5.0483e+06	1.22411e+06	921408	704741			7.67413e-05	1.46427	0.00842016
3-O-(alpha-L-olivosyl)oleandolide	C26 H44 O10	516.295	4.53	2951.92	150745	177631	244275	900005	112357755	100428499	40468.4	5938.26	3026.48	12475.6				9523.66	74.5611	2986.34	37516.5	1.00426e+08	1.12355e+08	897053	241323	174679	147793			7.37941e-07	1.11199	0.00887825
(3alpha,7alpha,12alpha)-3,7,12,26-Tetrahydroxycholestan-27-yl hydrogen sulfate	C27 H48 O8 S	532.308	5.101	4756.72	4480.28	53217.1	4574	38975.7	2.82566e+06	597730	5002.48	4736.78	4591.16	4413.78				-342.935	-165.558	-19.9378	245.762	592973	2.8209e+06	34218.9	-182.721	48460.4	-276.445			-0.000258338	4.40177	0.0533956
4829	C36 H62 N4	550.495	10.619	46813	131321	98208.4	143948	119356	121964	31185.9	105949	78647.8	71942.3	60866.6				14053.7	25129.3	31834.9	59136.1	-15627.1	75151.5	72543.1	97134.8	51395.4	84507.8			0.0779359	0.233074	0.224985
Thiamine Disulfide	C24 H34 N8 O4 S2	562.214	2.123	286587	3.87423e+06	5.22594e+06	6.89502e+06	6.1577e+06	9.54474e+06	3.94869e+06	2.97005e+06	8.0213e+06	2.13861e+06	3.21289e+06				2.9263e+06	1.85202e+06	7.73471e+06	2.68346e+06	3662100	9.25816e+06	5.87112e+06	6.60843e+06	4.93936e+06	3.58764e+06			0.05762	0.288039	0.182662
