# Supplementary material for: Intestinal bile acids provide a surmountable barrier against C. difficile TcdB-induced disease pathogenesis
Source: Proc Natl Acad Sci U S A. 2023 May 1;120(19):e2301252120. doi: 10.1073/pnas.2301252120 (PMC10175849; doi:10.1073/pnas.2301252120)
Supplement: Supplementary file 6 — Dataset S05 (XLSX) [file pnas.2301252120.sd05.xlsx]

## Sheet: Sheet1
Name	Formula	Calc. MW	RT [min]	Fraction Active (6) / Rest (1, 3-5, 8-10)
taurohyocholic acid	C26 H45 N O7 S	515.291	4.776	170.422
2-Hydroxy-5-[(E)-(6-hydroxy-3-oxo-1-benzofuran-2(3H)-ylidene)methyl]phenyl hydrogen sulfate	C15 H10 O8 S	350.01	4.118	134.248
Sulfoglycolithocholic acid	C26 H43 N O7 S	513.276	4.627	57.6961
(3alpha,7alpha,12alpha)-3,7,12,26-Tetrahydroxycholestan-27-yl hydrogen sulfate	C27 H48 O8 S	532.308	5.101	4.40177
6-Hydroxy-2-(4-hydroxybenzylidene)-1-benzofuran-3(2H)-one	C15 H10 O4	254.058	2.992	2.455
4-guanidinobutanal	C5 H11 N3 O	129.09	0.596	2.12521
cholic acid	C24 H40 O5	408.287	4.686	1.48666
taurohyocholic acid	C26 H45 N O7 S	515.292	4.512	1.46427
THIOMETON	C6 H15 O2 P S3	245.996	0.631	1.39186
5-hydroxyindole acetaldehyde	C10 H9 N O2	175.063	4.141	1.13048
3-O-(alpha-L-olivosyl)oleandolide	C26 H44 O10	516.295	4.53	1.11199
7-ketodeoxycholic acid	C24 H38 O5	406.272	4.489	1.11191
(3S,5R,10R,12S,14S,15R,16R)-3,5,10,14,15-Pentahydroxy-12,16-dimethyl-2-icosanone	C22 H44 O6	404.314	7.745	0.870315
butoctamide	C16 H29 N O5	315.204	4.937	0.724389
Myristyl sulfate	C14 H30 O4 S	294.187	5.452	0.710106
Guanidinosuccinic acid	C5 H9 N3 O4	175.058	0.508	0.662867
H-Gly(Ally)-OH	C5 H9 N O2	115.063	0.623	0.657426
L-(+)-Leucine	C6 H13 N O2	131.095	0.397	0.607236
methyl isoquinoline-3-carboxylate	C11 H9 N O2	209.043	0.576	0.598696
indolidan	C14 H15 N3 O2	257.116	0.867	0.535153
Methohexital	C14 H18 N2 O3	262.131	1.583	0.488762
1,4,5-Trihydroxy-5-hydroxymethyl-2-methoxycyclohex-1-en-3-one	C8 H12 O6	204.064	0.478	0.45889
2954	C9 H7 N O	145.053	0.862	0.427102
FG7175000	C9 H7 N O	145.053	0.692	0.384787
Phenol red	C19 H14 O5 S	354.056	4.893	0.379883
5-AVA	C5 H11 N O2	117.079	0.501	0.336625
MW5604750	C9 H9 N	131.073	0.688	0.334186
YU0650000	C7 H8 N2 O	136.064	0.867	0.304717
Benzyl isocyanide	C8 H7 N	117.058	0.68	0.300684
SEP-174559	C16 H15 Cl N6 O3	374.091	0.623	0.291611
Thiamine Disulfide	C24 H34 N8 O4 S2	562.214	2.123	0.288039
Triisopropanolamine	C9 H21 N O3	191.152	1.901	0.280595
2-(6'-methylthio)hexylmalic acid	C11 H20 O5 S	264.104	3.552	0.272137
Pyridoxine	C8 H11 N O3	169.074	0.593	0.271528
Taurine	C2 H7 N O3 S	125.015	0.444	0.268944
D-Homoproline	C6 H11 N O2	129.079	0.368	0.268112
3-Carboxy-1-(beta-D-glucopyranosyl)pyridinium	C12 H16 N O7	286.093	0.68	0.265093
Paracetamol	C8 H9 N O2	151.063	0.591	0.256756
piposulfan	C12 H22 N2 O8 S2	386.083	4.518	0.242102
TES (buffer)	C6 H15 N O6 S	229.062	0.524	0.241909
2908	C5 H11 N	85.0895	0.494	0.240969
Benzylformamide	C8 H9 N O	135.068	1.533	0.238384
4829	C36 H62 N4	550.495	10.619	0.233074
D-benzylpenicilloic acid	C16 H20 N2 O5 S	352.109	0.625	0.227652
N8-Acetylspermidine	C9 H21 N3 O	187.168	0.7	0.225547
moroxydine	C6 H13 N5 O	171.112	0.526	0.224031
chlorpropamide	C10 H13 Cl N2 O3 S	276.034	0.462	0.221416
alpha-Naphthoflavone	C19 H12 O2	272.083	5.384	0.218937
lepidine	C10 H9 N	143.073	0.692	0.216432
[(4Z)-5-(Methylsulfanyl)-4-penten-2-yn-1-yl]benzene	C12 H12 S	188.066	0.692	0.216204
MFCD00661061	C3 H6 N2 O7	182.017	0.496	0.212402
1,5-DAN	C10 H10 N2	158.084	0.687	0.209245
phenacetin	C10 H13 N O2	179.094	1.559	0.209043
2-Oxo-4-pentenoic acid	C5 H6 O3	114.032	0.461	0.193835
Pipecolic acid	C6 H11 N O2	129.079	0.558	0.193662
1,3,4-Trihydroxy-5-{[(2Z)-3-(3-hydroxy-4-methoxyphenyl)-2-propenoyl]oxy}cyclohexanecarboxylic acid	C17 H20 O9	368.113	0.394	0.190901
5,5-dimethyl-2-{[(2-phenylacetyl)amino]methyl}-1,3-thiazolane-4-carboxylic acid	C15 H20 N2 O3 S	308.12	0.622	0.190054
Carboxycyclophosphamide	C7 H15 Cl2 N2 O4 P	292.015	0.468	0.189574
4-Hydroxy-but-2-enoic acid	C4 H6 O3	102.032	0.473	0.18866
DL-Tryptophan	C11 H12 N2 O2	204.09	0.69	0.18626
3,4-Diaminopyridine	C5 H7 N3	109.064	0.364	0.185882
L-(-)-methionine	C5 H11 N O2 S	149.051	0.488	0.18551
Adenine	C5 H5 N5	135.054	1.195	0.180483
Benzylpenicillin	C16 H18 N2 O4 S	334.099	1.962	0.18039
Cyclohexylamine	C6 H13 N	99.1051	0.83	0.179729
AMAC	C13 H10 N2 O	210.079	5.376	0.176518
3-Carboxy-1-(beta-D-ribofuranosyl)pyridinium	C11 H14 N O6	256.082	3.535	0.173491
Inspra	C24 H30 O6	414.203	5.796	0.168727
Citiolone	C6 H9 N O2 S	159.035	1.959	0.165994
Acetylisatin	C10 H7 N O3	189.042	0.65	0.163386
(2beta,3beta,5beta,20xi,22R)-2,3,14,20,22,25-Hexahydroxy-6-oxocholest-7-en-26-al	C27 H42 O8	494.289	4.163	0.162625
5-Amino-5-carboxy-2-hydroxy-1-pentene-1-diazonium	C6 H10 N3 O3	172.071	12.655	0.1621
Homoserine	C4 H9 N O3	119.058	0.461	0.161633
Indoleacrylic acid	C11 H9 N O2	187.063	0.685	0.161142
1,4-Bis(2-ethylhexyl) sulfosuccinate	C20 H38 O7 S	422.234	6.088	0.159889
3,5-Dibromo-4-hydroxybenzoic acid	C7 H4 Br2 O3	293.853	0.417	0.158545
1,1'-(2,5-Pyrazinediyl)di(1,2,3,4-butanetetrol)	C12 H20 N2 O8	320.123	4.145	0.156193
DL-Glutamine	C5 H10 N2 O3	146.069	0.455	0.155369
3'-Hydroxycotinine, Cis-	C10 H12 N2 O2	192.09	1.009	0.154322
(2S)-3-Phenyl-2-({[(3S,4S,5R)-2,3,4-trihydroxy-5-(hydroxymethyl)tetrahydro-2-furanyl]methyl}amino)propanoic acid (non-preferred name)	C15 H21 N O7	327.131	0.563	0.154269
2949	C12 H22 N2 O4	258.158	1.267	0.153896
12,13-Epoxytrichothec-9-ene-3,7,8,15-tetrol	C15 H22 O6	298.141	4.15	0.153788
(3-Hydroxy-2-oxo-2,3-dihydro-1H-indol-3-yl)acetonitrile	C10 H8 N2 O2	188.058	1.236	0.153661
N-Methyldioctylamine	C17 H37 N	255.292	6.716	0.153347
Eterobarb	C16 H20 N2 O5	320.137	0.942	0.152067
Hexylamine	C6 H15 N	101.121	12.244	0.151699
Cinnamyl alcohol	C9 H10 O	134.073	4.146	0.146597
2-Bromophenol	C6 H5 Br O	171.952	0.455	0.146549
tromantadine	C16 H28 N2 O2	280.215	4.607	0.146168
Lycocernuine	C16 H26 N2 O2	278.199	4.537	0.145648
Militarinone A	C26 H37 N O6	459.261	5.795	0.144424
Cinnamic acid	C9 H8 O2	148.052	0.589	0.142454
3,4,4',9-Tetrahydroxy-7-methoxy-7'-methyl-1a'H,3H-spiro[naphtho[2,3-b]furan-2,2'-oxireno[c]pyrano[4,3-g]chromene]-5,5',8(9b'H)-trione	C25 H16 O12	508.064	3.977	0.142097
2-Quinolinecarboxylic acid	C10 H7 N O2	173.048	1.088	0.141317
4-Hydroxy-1H-indole-3-acetonitrile	C10 H8 N2 O	172.064	4.06	0.140255
2,3,7,8-Tetrachlorodibenzo-p-dioxin	C12 H4 Cl4 O2	319.895	0.422	0.139426
f 133a	C2 H2 Cl F3	117.98	0.447	0.138878
AM0530000	C8 H7 N O	133.053	0.589	0.138183
Trifluoroacetic acid	C2 H F3 O2	113.993	0.487	0.137832
(3S,9aS)-3-(1H-Imidazol-5-ylmethyl)tetrahydro-2H-pyrido[1,2-a]pyrazine-1,4(3H,6H)-dione	C12 H16 N4 O2	248.127	1.139	0.137722
Sulfuric acid	H2 O4 S	97.9675	0.476	0.135733
3-(2-Furylmethyl)-1H-pyrrole	C9 H9 N O	147.068	1.024	0.135194
2,4-Dimethylthiazole	C5 H7 N S	113.03	1.96	0.135107
Indane	C9 H10	118.078	5.798	0.134723
Sulfurol	C6 H9 N O S	143.04	0.553	0.134504
2-(6'-methylthio)hexylmalic acid	C11 H20 O5 S	264.104	0.55	0.132342
4-carboxy-4'-sulfoazobenzene	C13 H10 N2 O5 S	306.031	0.468	0.132246
Epicillin	C16 H21 N3 O4 S	351.125	1.323	0.131309
TH9185000	C8 H6 N2 O	146.048	1.238	0.130232
indol-2-one	C8 H5 N O	131.037	1.023	0.130209
4-PHOSPHOPANTOTHENOYLCYSTEINE	C12 H23 N2 O9 P S	402.086	3.978	0.129498
Pro-tyr	C14 H18 N2 O4	278.126	1.106	0.129327
3-Indoleacetamide	C10 H10 N2 O	174.079	1.023	0.128608
7-(5-S-Methyl-5-thiopentofuranosyl)-7H-pyrrolo[2,3-d]pyrimidin-4-amine	C12 H16 N4 O3 S	296.094	0.913	0.128276
Taurochenodeoxycholic acid	C26 H45 N O6 S	499.297	5.021	0.128203
2,3,4-Trihydroxy-3-methylbutyl dihydrogen phosphate	C5 H13 O7 P	216.04	0.434	0.127413
Isradipine	C19 H21 N3 O5	371.148	0.983	0.126683
leucoline	C9 H7 N	129.058	1.028	0.125355
EPINEPHRINE 4-SULFATE	C9 H13 N O6 S	263.047	0.592	0.12359
alpha-Glutamyl-4-hydroxyproline	C10 H16 N2 O6	260.102	5.138	0.120931
propyphenazone	C14 H18 N2 O	230.142	0.621	0.119514
2-Deoxyhexopyranose	C6 H12 O5	164.068	4.145	0.115101
l-Histidinal	C6 H9 N3 O	139.075	0.577	0.115026
(+)-Eudesmin	C22 H26 O6	386.172	5.518	0.114327
Benzylpenicillin	C16 H18 N2 O4 S	334.098	0.692	0.114242
Picolinamide	C6 H6 N2 O	122.048	0.566	0.112503
Militarinone A	C26 H37 N O6	459.262	5.516	0.108786
DL-Phenylalanine	C9 H11 N O2	165.079	0.585	0.106925
11-Aminoundecanoic acid	C11 H23 N O2	201.173	0.98	0.0963045
Creatinine	C4 H7 N3 O	113.059	0.671	0.0961014
(1R,2R,3S,4R,5R,6R)-2-(beta-L-Arabinopyranosyloxy)-3,4,5,6-tetrahydroxycyclohexyl 1H-indol-3-ylacetate	C21 H27 N O11	469.159	0.57	0.0837652
medorinone	C9 H8 N2 O	160.063	3.459	0.0815497
clonitrate	C3 H5 Cl N2 O6	199.983	0.451	0.0792588
Thioacetamide	C2 H5 N S	75.0141	3.977	0.0782056
DL-Lysine	C6 H14 N2 O2	146.106	0.488	0.0773146
D-PANTOTHENIC ACID	C9 H17 N O5	219.111	0.513	0.0773092
DL-Arginine	C6 H14 N4 O2	174.111	0.615	0.0766848
2-Mercaptoethanol	C2 H6 O S	78.0144	0.522	0.0760338
Lansoprazole	C16 H14 F3 N3 O2 S	369.075	4.473	0.0752875
4-Methylcarbostyril	C10 H9 N O	159.068	3.976	0.0736864
Malondialdehyde	C3 H4 O2	72.0211	0.458	0.0733466
Brexpiprazole	C25 H27 N3 O2 S	433.181	0.554	0.0717923
Formylkynurenine	C11 H12 N2 O4	236.079	0.568	0.0713798
1,5-Anhydro-D-fructose	C6 H10 O5	162.053	0.483	0.070021
(2S)-4-Methyl-2-({[(3S,4S,5R)-2,3,4-trihydroxy-5-(hydroxymethyl)tetrahydro-2-furanyl]methyl}amino)pentanoic acid (non-preferred name)	C12 H23 N O7	293.147	0.561	0.0646849
1,3-Dipropylxanthine	C11 H16 N4 O2	236.127	0.569	0.0613021
Biacetyl	C4 H6 O2	86.0368	0.475	0.0572889
Ancymidol	C15 H16 N2 O2	256.121	1.96	0.0569129
2020	C10 H11 N O2	177.079	1.448	0.0566914
2-Methyl-1,2,3,4-tetrahydro-4,6,7-isoquinolinetriol	C10 H13 N O3	195.089	1.436	0.0542752
Indole-3-acetic acid	C10 H9 N O2	175.063	1.973	0.0499838
3-Methylsulfolene	C5 H8 O2 S	132.024	0.477	0.0484163
cannabidiolic acid	C22 H30 O4	358.215	5.836	0.0476134
4,5-Dihydroxy-2,3-pentanedione	C5 H8 O4	132.042	0.454	0.0471766
Cyprodenate	C13 H25 N O2	227.188	5.328	0.0453244
1-Oxo-1,2,4-butanetricarboxylic acid	C7 H8 O7	204.028	0.406	0.0430246
D-(−)-Erythrose	C4 H8 O4	120.042	0.469	0.040712
SECONAL	C12 H18 N2 O3	238.131	0.77	0.0387784
Methylhippuric acid	C10 H11 N O3	193.074	0.759	0.0338704
240I539PWQ	C5 H14 N O6 P	215.056	0.744	0.0313996
2,3-Octadiene-5,7-diyn-1-ol	C8 H6 O	118.042	3.976	0.0260022
Glyceraldehyde	C3 H6 O3	90.0317	0.473	0.0249547
Leu-pro	C11 H20 N2 O3	228.147	0.95	0.0176583
3-(1-Methyl-1H-pyrrol-2-yl)pyridine	C10 H10 N2	158.084	2.552	0.0143594
Leu-Val	C11 H22 N2 O3	230.163	1.547	0.0128768
2-Methyl-4-quinolinol	C10 H9 N O	159.068	2.18	0.0123753
.beta.-Propiolactone	C3 H4 O2	72.0215	0.468	0.012251
pentetrazol	C6 H10 N4	138.09	0.591	0.0115129
Choline	C5 H13 N O	103.1	0.431	0.0109508
5,5-dimethyl-2-{[(2-phenylacetyl)amino]methyl}-1,3-thiazolane-4-carboxylic acid	C15 H20 N2 O3 S	308.119	3.456	0.00995393
1,5-DAN	C10 H10 N2	158.084	1.691	0.00763458
Alpertine	C25 H31 N3 O4	437.231	3.931	0.00638362
Dicyclohexylamine	C12 H23 N	181.183	4.549	0.00478106
(2E)-2,3-Diphenyl-3-(2-pyridinyl)acrylonitrile	C20 H14 N2	282.115	0.591	0.000787507
Mucronine B	C28 H36 N4 O4	492.273	4.155	-0.000141125
fludroxycortide	C24 H33 F O6	436.228	3.817	-0.00160627
DL-Histidine	C6 H9 N3 O2	155.069	0.745	-0.00262448
4-Hydroxy-1H-indole-3-acetonitrile	C10 H8 N2 O	172.064	3.839	-0.0075563
DA9185000	C12 H10 O S	202.045	0.428	-0.0112536
LQ5400000	C8 H8 O2	136.053	1.162	-0.0136386
lactide	C6 H8 O4	144.042	0.465	-0.0233225
Coumarone	C8 H6 O	118.042	0.461	-0.0251961
norhaman	C11 H8 N2	168.069	4.796	-0.0267833
4-amino-2-methyl-5-phosphooxymethylpyrimidine	C6 H10 N3 O4 P	219.04	0.443	-0.0545044
DL-TYROSINE	C9 H11 N O3	181.074	0.484	-0.0601513
Benzylpenicillin	C16 H18 N2 O4 S	334.098	3.977	-0.082985
DL-Histidine	C6 H9 N3 O2	155.07	0.46	-0.0908752
N-Acetylneuraminic acid	C11 H19 N O9	309.106	0.503	-0.096374
4-Hydroxy-5-(3,4,5-trihydroxyphenyl)pentanoic acid	C11 H14 O6	242.08	3.7	-0.116735
Salidroside	C14 H20 O7	300.122	1.184	-0.118307
5-hydroxyindole acetaldehyde	C10 H9 N O2	175.063	3.976	-0.146527
Ulodesine	C12 H16 N4 O3	264.122	1.083	-0.164073
MFCD00010043	C16 H10 S	234.049	0.47	-0.212465
sulfadimidine	C12 H14 N4 O2 S	278.083	1.393	-0.23936
L-adenosylselenohomocysteine	C14 H20 N6 O5 Se	432.066	3.976	-0.240734
Histamine	C5 H9 N3	111.08	0.583	-0.245742
Phenol red	C19 H14 O5 S	354.056	3.746	-0.270695
1D-3-amino-1-guanidino-1,3-dideoxy-scyllo-inositol	C7 H16 N4 O4	220.117	0.703	-0.326351
5-Methylcytosine	C5 H7 N3 O	125.059	0.556	-0.359065
3-(4-Methyl-3-pentenyl)thiophene	C10 H14 S	166.082	0.589	-0.373764
N-((4-AMINO-2-METHYL-5-PYRIMIDINYL)METHYL)FORMAMIDE	C7 H10 N4 O	166.085	0.56	-0.376125
quinoclamine	C10 H6 Cl N O2	207.01	0.478	-0.523228
diethylcarbamazine	C10 H21 N3 O	199.168	0.68	-0.58176
beta-Leucine	C6 H13 N O2	131.095	0.636	-0.628084
(E)-p-coumaric acid	C9 H8 O3	164.047	0.484	-0.684568
O-Carbamoyl-deacetylcephalosporin C	C15 H20 N4 O8 S	416.102	3.979	-0.733839
Fluconazole	C13 H12 F2 N6 O	306.103	3.976	-0.787148
Dibenzothiophene	C12 H8 S	184.035	0.445	-0.86305
N(2)-succinyl-L-glutamic acid	C9 H13 N O7	247.069	0.584	-0.887312
Citiolone	C6 H9 N O2 S	159.035	3.976	-1.0716
Maclurin	C13 H10 O6	262.049	0.685	-1.22499
DL-Ornithine	C5 H12 N2 O2	132.09	0.513	-2.0986
2,4-Dimethylthiazole	C5 H7 N S	113.03	3.975	-8.06803
Phenol red	C19 H14 O5 S	354.056	4.504	-10.5811
