# Supplementary material for: Intestinal bile acids provide a surmountable barrier against C. difficile TcdB-induced disease pathogenesis
Source: Proc Natl Acad Sci U S A. 2023 May 1;120(19):e2301252120. doi: 10.1073/pnas.2301252120 (PMC10175849; doi:10.1073/pnas.2301252120)
Supplement: Supplementary file 7 — Dataset S06 (XLSX) [file pnas.2301252120.sd06.xlsx]

## Sheet: Sheet1
Name	Formula	Calc. MW	RT [min]	Area: Serum Free Media	Area: Germ Free Fraction 10	Area: Germ Free Fraction 9	Area: Germ Free Fraction 8	Area: Germ Free Fraction 7	Area: Germ Free Fraction 6	Area: Germ Free Fraction 5	Area: Germ Free Fraction 4	Area: Germ Free Fraction 3	Area: Germ Free Fraction 2	Area: Germ Free Fraction 1			SFM Controlled:	Area: Germ Free Fraction 1	Area: Germ Free Fraction 2	Area: Germ Free Fraction 3	Area: Germ Free Fraction 4	Area: Germ Free Fraction 5	Area: Germ Free Fraction 6	Area: Germ Free Fraction 7	Area: Germ Free Fraction 8	Area: Germ Free Fraction 9	Area: Germ Free Fraction 10			Fraction Active (5) / Rest (1-4, 8-10)	Fraction Active (6) / Rest (1-4, 8-10)	Fraction Active (7) / Rest (1-4, 8-10)
Malondialdehyde	C3 H4 O2	72.0211	0.458	1.34171e+07	12330196	1.08735e+07	1.1567e+07	1.24135e+07	1.09283e+07	1.43212e+07	1.09624e+07	1.00788e+07	1.53619e+07	1.05401e+07				-2.87701e+06	1.94482e+06	-3.33826e+06	-2.45473e+06	904128	-2.48883e+06	-1.00363e+06	-1.85007e+06	-2543620	-1.08691e+06			-0.0740737	0.203906	0.0822261
.beta.-Propiolactone	C3 H4 O2	72.0215	0.468	4.64887e+06	4.77663e+06	4.16929e+06	4.9844e+06	4.21545e+06	4.36434e+06	4.80299e+06	3.98175e+06	3.82952e+06	6.60983e+06	3.45307e+06				-1.19581e+06	1.96096e+06	-819357	-667122	154121	-284533	-433423	335530	-479580	127760			-0.208944	0.385746	0.587598
Thioacetamide	C2 H5 N S	75.0141	3.977	3.28419e+06	3.07443e+06	2.42927e+06	2.46908e+06	2.84597e+06	2.89153e+06	3.17503e+06	2.59037e+06	2.7156e+06	2.69264e+06	2.20417e+06				-1.08002e+06	-591550	-568594	-693819	-109160	-392661	-438218	-815109	-854922	-209766			0.0226765	0.0815702	0.091034
2-Mercaptoethanol	C2 H6 O S	78.0144	0.522	2.69136e+06	1.37174e+06	4.16119e+06	1.8939e+06	1.32249e+06	5.61076e+06	1.39897e+07	1.09955e+07	4.84087e+07	1.73898e+07	19808978				1.71176e+07	1.46984e+07	4.57174e+07	8.30411e+06	1.12983e+07	2.91941e+06	-1.36887e+06	-797462	1.46983e+06	-1.31962e+06			0.132624	0.0342692	-0.0160684
2908	C5 H11 N	85.0895	0.494	4.98712e+07	4.2199e+07	45858702	4.01496e+07	3.42388e+07	3.45178e+07	3.53172e+07	3.69559e+07	5.85437e+07	4.00867e+07	3.155e+07				-1.83212e+07	-9.78448e+06	8.67245e+06	-1.29154e+07	-1.4554e+07	-1.53534e+07	-1.56324e+07	-9.72163e+06	-4.01252e+06	-7.6722e+06			0.270748	0.285618	0.290809
Biacetyl	C4 H6 O2	86.0368	0.475	4.39589e+06	4.07015e+06	3.11161e+06	4.08135e+06	4.32537e+06	3.94885e+06	4.61708e+06	3.34729e+06	3.44147e+06	6.14316e+06	3.35505e+06				-1.04084e+06	1.74727e+06	-954425	-1.0486e+06	221189	-447045	-70522.4	-314540	-1.28428e+06	-325742			-0.0686675	0.138784	0.0218935
Glyceraldehyde	C3 H6 O3	90.0317	0.473	5.66905e+07	5.3887e+07	4.92431e+07	5.20096e+07	5.79581e+07	4.74874e+07	6.43911e+07	4.99755e+07	4.81011e+07	6.37148e+07	4.93237e+07				-7.36684e+06	7.02429e+06	-8.58942e+06	-6.71503e+06	7.70055e+06	-9.2031e+06	1.26755e+06	-4.68095e+06	-7.4474e+06	-2.80352e+06			-0.251826	0.300963	-0.041452
Sulfuric acid	H2 O4 S	97.9675	0.476	2.11141e+07	1.4557e+07	1.21035e+07	1.74456e+07	1.34812e+07	1.89694e+07	1.50252e+07	1.21563e+07	1.02934e+07	1.2223e+07	1.20376e+07				-9.07652e+06	-8.89111e+06	-1.08208e+07	-8.95784e+06	-6.08897e+06	-2.14477e+06	-7.63288e+06	-3668485	-9.01063e+06	-6.55713e+06			0.106857	0.0376391	0.133951
Cyclohexylamine	C6 H13 N	99.1051	0.83	1.95981e+06	2.28687e+06	3.05779e+06	3.46769e+06	2.40724e+06	2.74077e+06	2.59334e+06	2.97563e+06	4.01682e+06	2.38766e+06	3.57512e+06				1.61531e+06	427843	2.05701e+06	1.01582e+06	633521	780958	447426	1.50787e+06	1.09798e+06	327050			0.0787092	0.097027	0.0555886
Hexylamine	C6 H15 N	101.121	12.244	96436.1	1.80166e+07	1.56143e+07	1.43834e+07	1.23573e+07	1.18771e+07	9.41071e+06	7.99453e+06	6.1369e+06	5.328e+06	4.79287e+06				4.69643e+06	5.23156e+06	6.04047e+06	7.8981e+06	9.31427e+06	1.17807e+07	1.22609e+07	1.4287e+07	1.55179e+07	1.79201e+07			0.130103	0.164554	0.171261
4-Hydroxy-but-2-enoic acid	C4 H6 O3	102.032	0.473	3.35842e+07	4.40475e+07	3.55087e+07	3.73427e+07	3.94395e+07	3.74257e+07	4.10443e+07	3.00914e+07	3.46288e+07	5.47577e+07	3.45451e+07				960877	2.11735e+07	1.04455e+06	-3492832	7.46008e+06	3.84142e+06	5.85529e+06	3.75842e+06	1924450	1.04632e+07			0.208195	0.107206	0.163409
Choline	C5 H13 N O	103.1	0.431	193602177	191822951	177595197	167128018	161306160	165805161	152227154	144991145	161848806	377546682	151539390				-42062787	183944505	-31753371	-48611032	-41375023	-27797016	-32296017	-26474159	-16006980	-1779226			-2.39759	-1.61077	-1.87148
3,4-Diaminopyridine	C5 H7 N3	109.064	0.364	1.56679e+06	2.60878e+06	3.28688e+06	2.67135e+06	3.58978e+06	5.18921e+06	1.03099e+07	3.12076e+06	1.45811e+06	831799	1.06258e+06				-504212	-734988	-108676	1.55397e+06	8.7431e+06	3.62243e+06	2.02299e+06	1.10457e+06	1.72009e+06	1.04199e+06			2.14673	0.889431	0.496715
Histamine	C5 H9 N3	111.08	0.583	2.86379e+06	3.43696e+06	2.96402e+06	2.97654e+06	3.00596e+06	1.9522e+06	2.47311e+06	2.32012e+06	3.11309e+06	4.65573e+06	1.61392e+06				-1.24987e+06	1.79194e+06	249298	-543671	-390677	-911594	142170	112746	100228	573170			-0.377891	-0.881759	0.137517
2,4-Dimethylthiazole	C5 H7 N S	113.03	3.975	1.83089e+07	2.31235e+07	1.93246e+07	1.99428e+07	2.04045e+07	1.95142e+07	27151492	1.82477e+07	1.58918e+07	22391737	1.82705e+07				-38374.8	4.08281e+06	-2417108	-61250.9	8.84257e+06	1.20524e+06	2.09563e+06	1.63385e+06	1.01567e+06	4.81457e+06			0.979225	0.133468	0.23207
2,4-Dimethylthiazole	C5 H7 N S	113.03	1.96	201818	432038	299152	252801	320514	300114	675994	250759	261631	344467	217936				16117.4	142649	59813	48940.6	474176	98295.7	118696	50983	97333.5	230220			0.733955	0.152147	0.183724
Creatinine	C4 H7 N3 O	113.059	0.671	141025	153955	124083	143812	124218	125524	140639	135030	154812	3.36839e+06	114221				-26804	3.22736e+06	13787.1	-5994.52	-386.074	-15500.7	-16806.7	2787.28	-16942.3	12929.7			-0.00012038	-0.00483319	-0.00524043
Trifluoroacetic acid	C2 H F3 O2	113.993	0.487	22150552	6.90712e+06	1.23423e+07	8.64134e+06	9.66701e+06	8.31543e+06	7.0414e+06	1.10818e+07	1.0447e+07	1.15357e+07	1.00597e+07				-1.20908e+07	-1.06149e+07	-1.17036e+07	-1.10687e+07	-1.51092e+07	-1.38351e+07	-1.24835e+07	-1.35092e+07	-9.8082e+06	-1.52434e+07			0.179788	0.164628	0.148545
2-Oxo-4-pentenoic acid	C5 H6 O3	114.032	0.461	8.91217e+06	8.31366e+06	7.5495e+06	9.15315e+06	9.22751e+06	8.73345e+06	8.57306e+06	8.3176e+06	6.39302e+06	1.0507e+07	6.1678e+06				-2.74437e+06	1.5948e+06	-2.51915e+06	-594571	-339111	-178721	315338	240982	-1.36267e+06	-598512			0.0566745	0.0298689	-0.0527014
H-Gly(Ally)-OH	C5 H9 N O2	115.063	0.623	1.23291e+07	15542867	9.92155e+06	6.07994e+06	1.39693e+07	1.29741e+07	1.18722e+07	9.26068e+06	1.03204e+07	1.47389e+07	1.03763e+07				-1.95273e+06	2.40982e+06	-2.00862e+06	-3.06838e+06	-456843	645030	1.6402e+06	-6.24912e+06	-2.40751e+06	3.21381e+06			0.0453996	-0.0641009	-0.162998
Benzyl isocyanide	C8 H7 N	117.058	0.68	5.36025e+06	6.62117e+06	5.92392e+06	4.49741e+06	6.44123e+06	5.45444e+06	6.53259e+06	8.25582e+06	6.73124e+06	5.33824e+06	5.42256e+06				62310.1	-22013.2	1.37099e+06	2.89557e+06	1.17234e+06	94185.9	1.08098e+06	-862842	563672	1.26092e+06			0.222514	0.0178768	0.205173
5-AVA	C5 H11 N O2	117.079	0.501	2.06743e+07	3.47285e+07	2.12826e+07	2.44524e+07	1.83777e+07	1.80295e+07	3.21946e+07	2.69203e+07	1.80747e+07	2.6841e+07	1.7779e+07				-2895329	6.16668e+06	-2.59963e+06	6.246e+06	1.15203e+07	-2.64481e+06	-2.29662e+06	3.77805e+06	608246	1.40542e+07			0.454302	-0.104298	-0.0905668
f 133a	C2 H2 Cl F3	117.98	0.447	5.99459e+07	9.65688e+07	83820746	8.66212e+07	9.08933e+07	8.87767e+07	9.3454e+07	8.02771e+07	7.5793e+07	8.71005e+07	7.97616e+07				1.98157e+07	2.71547e+07	1.58472e+07	2.03313e+07	3.35081e+07	2.88309e+07	3.09474e+07	2.66754e+07	2.38749e+07	3.6623e+07			0.196734	0.169273	0.181699
Coumarone	C8 H6 O	118.042	0.461	1.8012e+06	1.52605e+06	1.75214e+06	2.3194e+06	1.69033e+06	2.56647e+06	1.74445e+06	3.86527e+06	2.40435e+06	1.24366e+06	1.49637e+06				-304832	-557541	603147	2.06407e+06	-56749	765267	-110869	518200	-49064.2	-275153			-0.0283912	0.382859	-0.0554672
2,3-Octadiene-5,7-diyn-1-ol	C8 H6 O	118.042	3.976	2.94525e+06	2.76698e+06	2.31054e+06	2341023	2.6122e+06	2.64801e+06	3.00839e+06	2.35024e+06	2.53392e+06	2.50257e+06	2.17223e+06				-773021	-442682	-411329	-595010	63143.2	-297237	-333054	-604228	-634714	-178271			-0.0173506	0.0816752	0.0915171
Indane	C9 H10	118.078	5.798	179115	1.37127e+06	388563	1.1438e+06	481429	375240	383526	453577	315086	252292	264562				85447.4	73177.3	135971	274462	204411	196125	302314	964681	209448	1.19216e+06			0.0696379	0.066815	0.102991
Homoserine	C4 H9 N O3	119.058	0.461	6.86396e+06	6.59672e+06	6.72596e+06	6.85228e+06	6.99774e+06	5.79676e+06	8.3708e+06	6.6751e+06	6.16538e+06	9.76751e+06	4.73767e+06				-2.12629e+06	2.90355e+06	-698576	-188856	1.50684e+06	-1.0672e+06	133781	-11679.7	-138005	-267243			-2.85871	2.02465	-0.253803
D-(−)-Erythrose	C4 H8 O4	120.042	0.469	4.86882e+07	4.8167e+07	4.53751e+07	4.47986e+07	5.09194e+07	4.3597e+07	5.64219e+07	4.3838e+07	4.39696e+07	5.53602e+07	4.57367e+07				-2.95146e+06	6.67197e+06	-4.71856e+06	-4.85023e+06	7.73373e+06	-5.09117e+06	2.23116e+06	-3.8896e+06	-3.31306e+06	-521197			-0.569824	0.37512	-0.164393
Picolinamide	C6 H6 N2 O	122.048	0.566	2.01372e+07	1.16422e+07	1.58782e+07	1.12375e+07	1.58399e+07	1.55095e+07	6.6338e+06	1.16096e+07	1.4912e+07	1.93839e+07	1.4794e+07				-5.34316e+06	-753228	-5225118	-8.5276e+06	-1.35034e+07	-4.62765e+06	-4.29723e+06	-8.89963e+06	-4.25898e+06	-8.49499e+06			0.325361	0.111502	0.103541
Taurine	C2 H7 N O3 S	125.015	0.444	140187	463658	750651	274311	187988	440762	496892	211223	185344	590697	147679				7492.54	450510	45157.2	71036.1	356705	300576	47801.8	134124	610464	323471			0.217204	0.183026	0.0291074
5-Methylcytosine	C5 H7 N3 O	125.059	0.556	8.53537e+06	6.07542e+06	5.97404e+06	6.03529e+06	1.08488e+07	8.58489e+06	1.07136e+07	7.62167e+06	8.29535e+06	1.08956e+07	8.81808e+06				282711	2.36028e+06	-240020	-913696	2.17824e+06	49520	2.31344e+06	-2.50008e+06	-2.56133e+06	-2.45995e+06			-0.361109	-0.00820943	-0.383522
leucoline	C9 H7 N	129.058	1.028	5.47038e+06	3.81392e+06	3.1546e+06	2.85821e+06	3.15166e+06	2.73545e+06	2.36059e+06	2.4197e+06	2.68505e+06	3.6212e+06	3.08213e+06				-2.38826e+06	-1.84918e+06	-2.78533e+06	-3.05069e+06	-3.10979e+06	-2.73494e+06	-2.31872e+06	-2.61218e+06	-2.31579e+06	-1.65647e+06			0.186686	0.164183	0.139197
Pipecolic acid	C6 H11 N O2	129.079	0.558	1.9737e+07	2.01852e+07	1.73145e+07	1.36263e+07	1.85804e+07	1.17398e+07	2.35794e+07	1.65496e+07	1.80299e+07	2.12173e+07	1.59391e+07				-3.79786e+06	1.48033e+06	-1.70702e+06	-3.18733e+06	3.84243e+06	-7.99716e+06	-1.15661e+06	-6.11063e+06	-2.42247e+06	448244			-0.251193	0.522802	0.0756118
D-Homoproline	C6 H11 N O2	129.079	0.368	6.49853e+06	9.01445e+06	6.86858e+06	5.75085e+06	7.51649e+06	2.58541e+06	8.45972e+06	2.28184e+06	6.22469e+06	1.00594e+06	5.36416e+06				-1.13438e+06	-5.49259e+06	-273842	-4.21669e+06	1.96119e+06	-3.91313e+06	1.01795e+06	-747681	370043	2.51592e+06			-0.218414	0.435798	-0.113368
4-guanidinobutanal	C5 H11 N3 O	129.09	0.596	2.17826e+07	2.13279e+07	23976186	2.05432e+07	2.44881e+07	2.12925e+07	2.00091e+07	2.00386e+07	1.89178e+07	2.19723e+07	1.67815e+07				-5.00111e+06	189704	-2.86476e+06	-1.74395e+06	-1773485	-490110	2.70549e+06	-1.23942e+06	2.19361e+06	-454717			0.198807	0.0549411	-0.303284
indol-2-one	C8 H5 N O	131.037	1.023	5.91557e+06	2.9295e+06	2.81737e+06	2.53133e+06	2.56282e+06	2.51315e+06	1.74507e+06	2.23205e+06	2.29864e+06	3.09586e+06	2.69152e+06				-3.22406e+06	-2.81971e+06	-3.61693e+06	-3.68353e+06	-4.1705e+06	-3.40243e+06	-3.35276e+06	-3.38424e+06	-3.0982e+06	-2.98608e+06			0.182815	0.149146	0.146968
MW5604750	C9 H9 N	131.073	0.688	1.08358e+06	1.3824e+06	1.01113e+06	1.32727e+06	1.3018e+06	1.10666e+06	1.44375e+06	1.76481e+06	1.10895e+06	1.08503e+06	1.21288e+06				129300	1457.08	25370.5	681236	360169	23085.6	218220	243693	-72442.6	298820			0.275478	0.0176572	0.166907
L-(+)-Leucine	C6 H13 N O2	131.095	0.397	6.91904e+07	75141379	5.40706e+07	6.46819e+07	7.90619e+07	4.01755e+07	5.86212e+07	47708174	119251858	6.08217e+07	4.86739e+07				-2.05165e+07	-8.36869e+06	5.00615e+07	-2.14822e+07	-1.05692e+07	-2.90148e+07	9871546	-4.50849e+06	-15119807	5.951e+06			0.755849	2.07497	-0.705955
beta-Leucine	C6 H13 N O2	131.095	0.636	170052642	229965141	148379695	188635445	172854598	190342052	208726772	223215885	274427054	185853607	186557203				16504561	15800965	104374412	53163243	38674130	20289410	2801956	18582803	-21672947	59912499			0.156788	0.0822547	0.0113593
3-Methylsulfolene	C5 H8 O2 S	132.024	0.477	5.56702e+06	4.9782e+06	2.48301e+06	4.94458e+06	4.8121e+06	2.6415e+06	4.09674e+06	2.08698e+06	6.63965e+06	2.5717e+06	4.87525e+06				-691767	-2.99531e+06	1.07263e+06	-3.48004e+06	-1.47028e+06	-2.92551e+06	-754912	-622441	-3.08401e+06	-588819			0.141512	0.281577	0.0726592
4,5-Dihydroxy-2,3-pentanedione	C5 H8 O4	132.042	0.454	1.06949e+07	10393720	9.60698e+06	1.17894e+07	1.15079e+07	1.09105e+07	1.12184e+07	1.00933e+07	8.19624e+06	1.45116e+07	7.89279e+06				-2.80214e+06	3.8167e+06	-2.49869e+06	-601669	523422	215595	813009	1.0945e+06	-1.08795e+06	-301213			-0.219882	-0.0905684	-0.341533
DL-Ornithine	C5 H12 N2 O2	132.09	0.513	8.41198e+06	7.63565e+06	8.61852e+06	8.06536e+06	6.83847e+06	8.2963e+06	1.04737e+07	6.79263e+06	6.33089e+06	7.84088e+06	8.07893e+06				-333051	-571102	-2.08109e+06	-1.61935e+06	2.06177e+06	-115683	-1.5735e+06	-346619	206537	-776329			-0.373441	0.0209532	0.285003
AM0530000	C8 H7 N O	133.053	0.589	162789331	131785387	109723849	112124043	106537368	8.68032e+07	118119246	9.72036e+07	186727067	129176169	8.62868e+07				-7.65026e+07	-33613162	23937736	-6.55857e+07	-44670085	-7.59862e+07	-56251963	-50665288	-53065482	-31003944			0.155917	0.265224	0.196343
Cinnamyl alcohol	C9 H10 O	134.073	4.146	89962	155246	858783	1.76938e+06	1.88045e+06	99614.8	133378	120529	50495	66324.1	54543.8				-35418.2	-23637.9	-39467.1	30567.4	43416	9652.82	1.79049e+06	1.67942e+06	768821	65283.6			0.0177529	0.00394707	0.732136
Adenine	C5 H5 N5	135.054	1.195	214711	116586	118723	17714.5	15737.7	135234	115671	364984	146894	150567	127719				-86992.3	-64143.9	-67817.3	150272	-99039.8	-79477.3	-198973	-196997	-95988.3	-98125.4			0.215402	0.172855	0.432747
Benzylformamide	C8 H9 N O	135.068	1.533	1.24758e+06	5.48532e+06	1.57843e+06	1.66895e+06	5.92057e+06	6.09091e+06	2.54704e+07	5.25387e+06	1.4508e+06	2.17248e+06	1.58611e+06				338524	924895	203222	4.00629e+06	2.42228e+07	4.84333e+06	4.67299e+06	421371	330853	4.23774e+06			2.31512	0.462905	0.446625
LQ5400000	C8 H8 O2	136.053	1.162	177987	190802	206294	182983	200372	177866	207527	190965	194696	194598	13537.1				-164450	16610.8	16709.3	12977.5	29539.9	-121.417	22384.6	4995.89	28306.6	12814.7			-0.410074	0.00168552	-0.310744
YU0650000	C7 H8 N2 O	136.064	0.867	145800	1.15774e+06	1.01973e+06	1.07677e+06	1.33413e+06	1.1201e+06	965255	838562	1.55439e+06	1.56101e+06	1.57025e+06				1.42445e+06	1.41521e+06	1.40859e+06	692762	819455	974303	1.18833e+06	930965	873931	1.01194e+06			0.105629	0.125589	0.153178
pentetrazol	C6 H10 N4	138.09	0.591	1.60403e+06	1.31902e+06	1.22911e+06	1.08491e+06	1.35364e+06	1.39422e+06	1.78901e+06	1.05228e+06	1.01494e+06	3.01876e+06	1.30516e+06				-298872	1.41473e+06	-589086	-551750	184980	-209806	-250390	-519124	-374921	-285014			-0.153633	0.174252	0.207958
l-Histidinal	C6 H9 N3 O	139.075	0.577	2.19462e+07	1.38568e+07	1.778e+07	1.25908e+07	1.76183e+07	1.70538e+07	8.58573e+06	12904697	1.65577e+07	2.32062e+07	1.62778e+07				-5.66838e+06	1.25996e+06	-5.38857e+06	-9.04152e+06	-1.33605e+07	-4892377	-4327874	-9.35539e+06	-4.16626e+06	-8.08941e+06			0.3303	0.12095	0.106994
Sulfurol	C6 H9 N O S	143.04	0.553	3.04638e+07	1.30833e+07	1.21868e+07	1.20187e+07	1.2408e+07	1.22953e+07	12144388	1.25346e+07	1.20518e+07	2.26255e+07	13173439				-1.72904e+07	-7.83829e+06	-1.84121e+07	-1.79292e+07	-1.83194e+07	-1.81685e+07	-1.80558e+07	-1.84451e+07	-1.82771e+07	-1.73806e+07			0.15851	0.157204	0.156229
lepidine	C10 H9 N	143.073	0.692	1.97896e+06	2.3877e+06	2.04957e+06	2.17232e+06	2.52058e+06	2.20646e+06	2.66476e+06	3.53869e+06	2.11797e+06	1.81238e+06	2.17725e+06				198292	-166582	139010	1.55973e+06	685795	227496	541618	193364	70608.2	408737			0.285372	0.0946654	0.225377
lactide	C6 H8 O4	144.042	0.465	6.554e+06	6.45875e+06	5.86196e+06	5.87396e+06	6.46933e+06	5.76448e+06	7.08556e+06	5.82145e+06	5.46283e+06	6.96147e+06	6.13864e+06				-415366	407463	-1.09118e+06	-732554	531558	-789522	-84675.6	-680039	-692042	-95257.8			-0.161128	0.239323	0.0256673
FG7175000	C9 H7 N O	145.053	0.692	5.05136e+06	5.24337e+06	4.64397e+06	4.27112e+06	5.41347e+06	5.75856e+06	7.41601e+06	8.75067e+06	4.38761e+06	4.22685e+06	3.49611e+06				-1.55525e+06	-824510	-663751	3.69931e+06	2.36465e+06	707194	362102	-780249	-407396	192001			-6.95787	-2.08089	-1.06547
2954	C9 H7 N O	145.053	0.862	1.34833e+07	1.20898e+07	12056456	1.39874e+07	1.80877e+07	2.0444e+07	1.55999e+07	2.30658e+07	2.18187e+07	2.02059e+07	3.42528e+07				2.07695e+07	6722574	8.33537e+06	9.58248e+06	2.11655e+06	6.96065e+06	4.60439e+06	504099	-1.42687e+06	-1.39357e+06			0.0491153	0.161524	0.106847
TH9185000	C8 H6 N2 O	146.048	1.238	2.52227e+06	1.82112e+06	1.76108e+06	1.65926e+06	1.56434e+06	1.54042e+06	809766	1.04538e+06	1.20344e+06	1.82739e+06	2.01401e+06				-508262	-694884	-1.31884e+06	-1.47689e+06	-1.71251e+06	-981853	-957933	-863016	-761191	-701155			0.270785	0.155252	0.15147
DL-Glutamine	C5 H10 N2 O3	146.069	0.455	968288891	511032676	65892931	977603764	5.35304e+07	1003236897	78953552	54859829	502582777	593703631	4.3264e+07				-9.25025e+08	-374585260	-465706114	-913429062	-889335339	34948006	-9.14758e+08	9314873	-902395960	-457256215			0.220729	-0.00867394	0.227039
DL-Lysine	C6 H14 N2 O2	146.106	0.488	2.19361e+07	2.11286e+07	1.8326e+07	1.66629e+07	2.03904e+07	1.57862e+07	2.44109e+07	1.81736e+07	1.8993e+07	2.37486e+07	1.84185e+07				-3.51761e+06	1.81258e+06	-2.94308e+06	-3.76249e+06	2.47488e+06	-6.1499e+06	-1.54567e+06	-5.27312e+06	-3.61007e+06	-807506			-0.136724	0.339749	0.0853898
3-(2-Furylmethyl)-1H-pyrrole	C9 H9 N O	147.068	1.024	6.76836e+06	7.75201e+06	4.27073e+06	5.04225e+06	5.73973e+06	3.44272e+06	3.51907e+06	3.00384e+06	3.05366e+06	4.16344e+06	4.67254e+06				-2.09583e+06	-2.60493e+06	-3.7147e+06	-3.76452e+06	-3.2493e+06	-3.32564e+06	-1.02863e+06	-1.72611e+06	-2.49763e+06	983644			0.210719	0.21567	0.0667073
Cinnamic acid	C9 H8 O2	148.052	0.589	178023928	147169855	121489150	124234615	119914613	9.78369e+07	134593568	109154689	206838600	142125500	9.27122e+07				-8.53117e+07	-35898428	28814672	-68869239	-43430360	-8.0187e+07	-58109315	-53789313	-56534778	-30854073			0.143599	0.265131	0.192133
L-(-)-methionine	C5 H11 N O2 S	149.051	0.488	1.26316e+07	1.21372e+07	8.58614e+06	1.16129e+07	1.12935e+07	9.39133e+06	1.2928e+07	8.4712e+06	14967004	1.28392e+07	1.16783e+07				-953273	207625	2.33543e+06	-4.16036e+06	296401	-3.24023e+06	-1.33805e+06	-1018644	-4.04543e+06	-494320			-0.0364623	0.398603	0.164602
Paracetamol	C8 H9 N O2	151.063	0.591	8.20758e+06	15181424	11790467	1.16417e+07	1.35838e+07	1.15661e+07	1.03972e+07	1.02693e+07	1.37601e+07	10670013	1.29081e+07				4.70051e+06	2.46244e+06	5.55249e+06	2.06172e+06	2.18959e+06	3.35851e+06	5.37625e+06	3.43414e+06	3.58289e+06	6.97385e+06			0.0761119	0.116744	0.186883
DL-Histidine	C6 H9 N3 O2	155.069	0.745	27098752	3.34895e+07	2.9505e+07	2.6713e+07	2.3394e+07	6.63449e+07	2.22935e+07	1.38357e+07	1.99193e+07	6.29311e+07	5.42981e+07				2.71994e+07	3.58323e+07	-7.17942e+06	-1.3263e+07	-4.80527e+06	3.92462e+07	-3.70476e+06	-385730	2.4062e+06	6.39075e+06			-0.09422	0.769525	-0.0726416
DL-Histidine	C6 H9 N3 O2	155.07	0.46	1.54043e+07	1.64754e+07	14441264	1.56241e+07	1.59885e+07	1.45765e+07	2.03954e+07	1.42908e+07	1.29017e+07	1.76419e+07	1.43613e+07				-1.043e+06	2237597	-2502523	-1.11347e+06	4.99117e+06	-827804	584241	219849	-962998	1.07118e+06			-2.38428	0.395442	-0.279092
1,5-DAN	C10 H10 N2	158.084	1.691	96172.3	150974	128835	101802	107116	125138	171822	1.7021e+06	1.2357e+06	156278	107563				11391	60105.3	1.13953e+06	1.60593e+06	75649.4	28966	10943.7	5629.79	32662.8	54801.8			0.0259959	0.00995378	0.00376065
3-(1-Methyl-1H-pyrrol-2-yl)pyridine	C10 H10 N2	158.084	2.552	556160	935898	515216	485209	769272	531729	1.24831e+06	9.94458e+06	491420	928976	562645				6484.67	372816	-64740.1	9.38842e+06	692155	-24430.4	213112	-70950.9	-40944.1	379738			0.069418	-0.00245019	0.0213736
1,5-DAN	C10 H10 N2	158.084	0.687	1.45236e+06	1.64981e+06	1.50183e+06	1.5638e+06	1.59213e+06	1.66226e+06	1.824e+06	2.27467e+06	1.50775e+06	1.41036e+06	1.61274e+06				160378	-42003.4	55392.9	822313	371642	209897	139770	111442	49466.3	197447			0.274388	0.15497	0.103194
Citiolone	C6 H9 N O2 S	159.035	3.976	179297689	210954337	165827568	186953542	194688565	168950111	255359649	176224030	160905578	230826592	182764071				3466382	51528903	-18392111	-3073659	76061960	-10347578	15390876	7655853	-13470121	31656648			1.28111	-0.174284	0.259228
Citiolone	C6 H9 N O2 S	159.035	1.959	2.32987e+06	3.92222e+06	2.84965e+06	2.92704e+06	3.19602e+06	2.77471e+06	6.581e+06	3.1661e+06	2.8409e+06	3.40782e+06	2.91047e+06				580601	1.07796e+06	511034	836233	4.25113e+06	444838	866150	597174	519781	1.59235e+06			0.743837	0.0778351	0.151554
2-Methyl-4-quinolinol	C10 H9 N O	159.068	2.18	20338.9	352299	333963	322826	345992	345362	405314	154564	2.33866e+07	1.77331e+06	320625				300286	1.75297e+06	2.33663e+07	134225	384975	325023	325653	302487	313624	331960			0.0145263	0.0122642	0.0122879
4-Methylcarbostyril	C10 H9 N O	159.068	3.976	1.35469e+06	1.39748e+06	1.0776e+06	1.07788e+06	1.35527e+06	1.28729e+06	1.36292e+06	1.11667e+06	1.07989e+06	1.18458e+06	1.13321e+06				-221476	-170109	-274802	-238022	8227.33	-67393.3	584.77	-276808	-277091	42788.1			-0.00581223	0.0476103	-0.000413113
medorinone	C9 H8 N2 O	160.063	3.459	4.56151e+06	3.66193e+06	3.24085e+06	3.10029e+06	3.00151e+06	3.48253e+06	1.85712e+06	1.92131e+06	2.34608e+06	3.70011e+06	3.1794e+06				-1.38211e+06	-861395	-2.21543e+06	-2.6402e+06	-2.70439e+06	-1.07898e+06	-1.56e+06	-1.46122e+06	-1.32066e+06	-899580			0.250858	0.100086	0.144705
1,5-Anhydro-D-fructose	C6 H10 O5	162.053	0.483	3.11268e+07	3.94328e+07	3.13175e+07	3.39694e+07	3.67769e+07	3.21748e+07	3.85863e+07	2.54043e+07	2.97968e+07	4.89727e+07	3.08753e+07				-251515	1.78458e+07	-1.32998e+06	-5722508	7.45944e+06	1.04799e+06	5.65006e+06	2.84254e+06	190635	8305948			0.34091	0.0478949	0.258218
(E)-p-coumaric acid	C9 H8 O3	164.047	0.484	7.28565e+06	9.25065e+06	4.27357e+06	9.39141e+06	5.20922e+06	4.84636e+06	9.30675e+06	4.40033e+06	1.49478e+07	4.93013e+06	4.09713e+06				-3.18852e+06	-2.35552e+06	7.66214e+06	-2.88532e+06	2.0211e+06	-2.43929e+06	-2.07643e+06	2.10576e+06	-3.01207e+06	1.965e+06			6.93431	-8.36909	-7.12413
2-Deoxyhexopyranose	C6 H12 O5	164.068	4.145	11046.8	102999	605286	1.35842e+06	1.27225e+06	17083.1	49856.6	88669.6	29794.4	25760.6	8932.91				-2113.9	14713.8	18747.6	77622.8	38809.8	6036.24	1.26121e+06	1.34737e+06	594239	91951.8			0.018114	0.00281734	0.588654
DL-Phenylalanine	C9 H11 N O2	165.079	0.585	233495097	217528741	173211529	177201559	183142406	154069690	202156306	167877007	290408616	207411271	153460781				-80034316	-26083826	56913519	-65618090	-31338791	-79425407	-50352691	-56293538	-60283568	-15966356			0.12669	0.321084	0.203555
3-(4-Methyl-3-pentenyl)thiophene	C10 H14 S	166.082	0.589	1.02477e+07	1.08546e+07	9.27742e+06	8.5468e+06	9.17031e+06	8.05262e+06	10741640	7.39101e+06	1.68547e+07	8.12984e+06	7.15633e+06				-3.09139e+06	-2.11788e+06	6.60693e+06	-2.85672e+06	493915	-2.19511e+06	-1.07742e+06	-1.70092e+06	-970301	606921			-0.140183	0.623016	0.305792
N-((4-AMINO-2-METHYL-5-PYRIMIDINYL)METHYL)FORMAMIDE	C7 H10 N4 O	166.085	0.56	6.46691e+06	4.32482e+06	4.51135e+06	4.62697e+06	8.86397e+06	7.7353e+06	4.66487e+06	6.71027e+06	5.9007e+06	8.90772e+06	7.98212e+06				1.51521e+06	2.4408e+06	-566206	243354	-1.80204e+06	1.26838e+06	2.39705e+06	-1.83994e+06	-1.95556e+06	-2.14209e+06			0.78199	-0.550413	-1.0402
norhaman	C11 H8 N2	168.069	4.796	1.04127e+06	1.64071e+06	1.26707e+06	1.21313e+06	396198	208591	1.42828e+06	2.15857e+07	1.18613e+06	1.63769e+06	1.15401e+06				112741	596422	144865	2.05445e+07	387009	-832678	-645071	171865	225800	599438			0.0172806	-0.0371804	-0.0288035
Pyridoxine	C8 H11 N O3	169.074	0.593	3.12373e+07	4.3972e+07	3.75253e+07	3.07487e+07	3.44494e+07	3.10694e+07	3.49845e+07	3.05643e+07	38290433	3.51604e+07	3.12509e+07				13604.5	3.9232e+06	7.05318e+06	-672953	3.74723e+06	-167814	3.21217e+06	-488517	6.28808e+06	1.27348e+07			0.12988	-0.00581652	0.111335
moroxydine	C6 H13 N5 O	171.112	0.526	142472	91838.1	102400	104052	115706	99662.6	113518	103707	109047	1.63539e+06	92696.9				-49774.8	1.49292e+06	-33425	-38764.6	-28954	-42809	-26765.7	-38419.8	-40071.3	-50633.5			-0.0233155	-0.0344725	-0.0215534
2-Bromophenol	C6 H5 Br O	171.952	0.455	1.09464e+06	223841	254958	253687	299719	309478	423721	283737	77221.6	439592	397536				-697107	-655052	-1.01742e+06	-810907	-670922	-785165	-794924	-840956	-839685	-870802			0.11705	0.136981	0.138683
4-Hydroxy-1H-indole-3-acetonitrile	C10 H8 N2 O	172.064	3.839	135617	231990	43964.8	63334.1	193397	86326.9	331489	2.62155e+06	221056	141291	43738.8				-91878.2	5673.83	85439.2	2.48593e+06	195872	-49290.1	57780.3	-72282.9	-91652.2	96373			0.0810191	-0.020388	0.0238999
4-Hydroxy-1H-indole-3-acetonitrile	C10 H8 N2 O	172.064	4.06	3.58267e+06	378812	363920	454540	235077	387142	159511	154541	222574	454438	320436				-3.26223e+06	-3.12823e+06	-3.36009e+06	-3.42813e+06	-3.42316e+06	-3.19552e+06	-3.34759e+06	-3.12813e+06	-3.21875e+06	-3.20385e+06			0.150605	0.14059	0.14728
5-Amino-5-carboxy-2-hydroxy-1-pentene-1-diazonium	C6 H10 N3 O3	172.071	12.655	9.6055e+06	6.12063e+07	6.60785e+07	6.32779e+07	6.89647e+07	4.95444e+07	6.77342e+07	5.08017e+07	7.75619e+07	4.16623e+07	39379133				2.97736e+07	3.20568e+07	6.79564e+07	4.11962e+07	5.81287e+07	3.99389e+07	5.93592e+07	5.36724e+07	5.6473e+07	5.16008e+07			0.174703	0.120034	0.178401
2-Quinolinecarboxylic acid	C10 H7 N O2	173.048	1.088	9.33884e+06	4.11033e+06	5.59181e+06	4.40351e+06	3.99417e+06	3.86815e+06	2.03673e+06	2.51668e+06	2.95937e+06	4.08252e+06	4.73801e+06				-4.60084e+06	-5.25632e+06	-6.37947e+06	-6.82216e+06	-7.30211e+06	-5.47069e+06	-5.34467e+06	-4.93533e+06	-3.74703e+06	-5.22852e+06			0.197516	0.147978	0.144569
3-Indoleacetamide	C10 H10 N2 O	174.079	1.023	3.7358e+07	1.6284e+07	1.64419e+07	1.49788e+07	1.38787e+07	1.41238e+07	10378276	1.22482e+07	1.50396e+07	19683507	1.71836e+07				-2.01745e+07	-1.76745e+07	-2.23184e+07	-2.51099e+07	-2.69798e+07	-2.32342e+07	-2.34793e+07	-2.23792e+07	-2.09162e+07	-2.10741e+07			0.18029	0.15526	0.156898
DL-Arginine	C6 H14 N4 O2	174.111	0.615	1237136646	1024619858	1072508416	780853902	1067487414	975982134	847806531	716521825	871746000	956351011	1014600512				-222536134	-280785635	-365390646	-520614821	-389330115	-261154512	-169649232	-456282744	-164628230	-212516788			0.175157	0.117491	0.0763239
Guanidinosuccinic acid	C5 H9 N3 O4	175.058	0.508	138053279	142036203	135419257	152439352	160488044	119927358	216682107	137869373	190418136	156482109	138924589				871310	18428830	52364857	-183906	78628828	-18125921	22434765	14386073	-2634022	3982924			0.901541	-0.207828	0.257232
5-hydroxyindole acetaldehyde	C10 H9 N O2	175.063	3.976	127473268	126341675	114342053	124802932	137619090	123017096	149511551	105018497	9.5557e+07	128741568	113233296				-14239972	1268300	-3.19162e+07	-22454771	22038283	-4456172	10145822	-2670336	-13131215	-1131593			-0.261502	0.052876	-0.120388
Indole-3-acetic acid	C10 H9 N O2	175.063	1.973	1.49602e+06	1.69286e+06	1.20726e+06	1.2308e+06	1.95092e+06	1.88525e+06	3.40825e+06	1.43099e+06	1.20036e+06	1.66107e+06	1.47871e+06				-17308.8	165049	-295662	-65028.8	1.91223e+06	389233	454905	-265215	-288755	196844			-3.35434	-0.682772	-0.797972
5-hydroxyindole acetaldehyde	C10 H9 N O2	175.063	4.141	2.75953e+06	15986069	2.46501e+06	4.29173e+06	2.85706e+06	1.10147e+06	1.34615e+07	9.14398e+06	8.42789e+06	4.43685e+06	1.16573e+07				8.89776e+06	1.67732e+06	5.66836e+06	6.38445e+06	1.0702e+07	-1.65806e+06	97526.5	1.53219e+06	-294521	1.32265e+07			0.288524	-0.0447012	0.00262931
2020	C10 H11 N O2	177.079	1.448	2.10263e+06	2.10963e+06	1.56331e+06	2.00071e+06	2.01752e+06	2.35717e+06	3.28298e+07	7.61098e+06	1.51871e+06	1.85356e+06	1.43717e+06				-665455	-249069	-583918	5.50835e+06	3.07272e+07	254542	-85105	-101916	-539316	7001.96			9.10252	0.0754048	-0.0252112
phenacetin	C10 H13 N O2	179.094	1.559	230643	98984.1	92941.3	12197.5	85127.8	82222.4	6.65649e+06	119658	112410	115595	76459				-154184	-115049	-118233	-110985	6.42585e+06	-148421	-145515	-218446	-137702	-131659			-6.51539	0.150489	0.147543
DL-TYROSINE	C9 H11 N O3	181.074	0.484	2.42915e+07	26274584	2.18118e+07	2.50845e+07	1.79044e+07	1.93035e+07	2.90956e+07	2.00322e+07	34495802	1.52919e+07	1.76726e+07				-6.61889e+06	-8.99958e+06	1.02043e+07	-4259247	4.80411e+06	-4.98795e+06	-6.38709e+06	793052	-2.47964e+06	1.98312e+06			-0.512338	0.531943	0.681155
Dicyclohexylamine	C12 H23 N	181.183	4.549	178441	766028	849815	672831	678967	156501	591650	202279	193662	149875	178228				-213.257	-28565.4	15221	23838.1	413209	-21940.1	500526	494391	671374	587587			0.234294	-0.0124403	0.283804
MFCD00661061	C3 H6 N2 O7	182.017	0.496	1.18475e+06	2.17542e+06	2.12494e+06	2.25827e+06	2.25737e+06	2.06601e+06	2.22211e+06	2.33848e+06	1.42548e+06	1.68099e+06	1.96072e+06				775969	496240	240732	1.15373e+06	1.03736e+06	881257	1072619	1.07352e+06	940187	990666			0.182922	0.155396	0.18914
Dibenzothiophene	C12 H8 S	184.035	0.445	3.23319e+06	4.21938e+06	3.80906e+06	3.19811e+06	3.87429e+06	3.9448e+06	4.63415e+06	3.58378e+06	3.28592e+06	7.44172e+06	2.91933e+06				-313860	4.20853e+06	52727.2	350591	1.40095e+06	711610	641104	-35081.9	575873	986186			0.240509	0.122166	0.110061
Indoleacrylic acid	C11 H9 N O2	187.063	0.685	88326605	103264968	8.6646e+07	114056024	103446246	8.723e+07	116906879	152980678	9.35116e+07	7.87279e+07	8.88781e+07				551485	-9.59874e+06	5.18497e+06	64654073	28580274	-1.09665e+06	15119641	25729419	-1.68062e+06	14938363			0.286436	-0.0109908	0.151531
N8-Acetylspermidine	C9 H21 N3 O	187.168	0.7	166766	344665	1.08684e+06	542193	952448	605195	441388	1.51297e+06	791800	8.35426e+06	1.61814e+06				1.45138e+06	8.18749e+06	625034	1.3462e+06	274621	438429	785682	375427	920072	177898			0.0209899	0.03351	0.0600513
(3-Hydroxy-2-oxo-2,3-dihydro-1H-indol-3-yl)acetonitrile	C10 H8 N2 O2	188.058	1.236	1.53857e+06	656399	678894	762753	632266	569080	280168	204512	230770	598480	446053				-1.09252e+06	-940090	-1.3078e+06	-1.33406e+06	-1.2584e+06	-969489	-906304	-775817	-859676	-882171			0.174969	0.134799	0.126013
[(4Z)-5-(Methylsulfanyl)-4-penten-2-yn-1-yl]benzene	C12 H12 S	188.066	0.692	8.63267e+06	1.01795e+07	8.75185e+06	1.37968e+07	1.00938e+07	9.5475e+06	12354712	1.46579e+07	9.51549e+06	7.5169e+06	8.85636e+06				223684	-1.11577e+06	882819	6.0252e+06	3.72204e+06	914825	1.4611e+06	5.16415e+06	119174	1.54683e+06			0.289741	0.0712143	0.113739
Acetylisatin	C10 H7 N O3	189.042	0.65	6.79253e+06	2.86907e+06	3.52225e+06	3.22857e+06	2.65416e+06	1.91667e+06	348860	386319	868803	2.2454e+06	2.59709e+06				-4.19544e+06	-4.54712e+06	-5.92373e+06	-6.40621e+06	-6.44367e+06	-4.87586e+06	-4.13837e+06	-3.56396e+06	-3.27028e+06	-3.92346e+06			0.202439	0.153183	0.130014
Triisopropanolamine	C9 H21 N O3	191.152	1.901	2.23992e+06	694058	3.04235e+07	3.65214e+07	4.45193e+07	3.96415e+07	3.90716e+07	3.24077e+07	2.24412e+07	1.23194e+07	940366				-1.29955e+06	1.00795e+07	2.02013e+07	3.01678e+07	3.68317e+07	3.74016e+07	4.22794e+07	3.42815e+07	2.81835e+07	-1.54586e+06			0.306756	0.311503	0.352128
3'-Hydroxycotinine, Cis-	C10 H12 N2 O2	192.09	1.009	3.62287e+06	7.3586e+06	6.02117e+06	5.43578e+06	4.8948e+06	3.95967e+06	3.04058e+06	1.00069e+06	857969	2.2664e+06	3.71078e+06				87901.8	-1356473	-2.76491e+06	-2.62218e+06	-582296	336793	1.27193e+06	1.81291e+06	2.3983e+06	3.73572e+06			-0.450949	0.260823	0.985021
Methylhippuric acid	C10 H11 N O3	193.074	0.759	3.38593e+06	4.33882e+06	3.54261e+06	3.60091e+06	3.79923e+06	3.30381e+06	2.83195e+07	3.55019e+06	3.59409e+06	3.38132e+06	3.12189e+06				-264045	-4606.61	208164	164256	2.49335e+07	-82123.6	413304	214980	156676	952887			17.4567	-0.057497	0.289365
2-Methyl-1,2,3,4-tetrahydro-4,6,7-isoquinolinetriol	C10 H13 N O3	195.089	1.436	2.87414e+06	2.95597e+06	2.21725e+06	2.56463e+06	2.72819e+06	3.19182e+06	4.4261e+07	1.00699e+07	2.08302e+06	2.45886e+06	1.9726e+06				-901544	-415277	-791122	7.19579e+06	4.13868e+07	317683	-145947	-309505	-656887	81834.2			9.84631	0.0755796	-0.0347221
diethylcarbamazine	C10 H21 N3 O	199.168	0.68	118391	129246	104168	116379	104282	99065.2	118067	93203.8	129965	563204	95888.9				-22502.1	444813	11574.4	-25187.2	-324.111	-19325.8	-14109.3	-2012.16	-14223.2	10854.5			-0.000803613	-0.0479171	-0.0349832
clonitrate	C3 H5 Cl N2 O6	199.983	0.451	5.77328e+06	5.92332e+06	6.00247e+06	6.85236e+06	6.08348e+06	7.84425e+06	8.83186e+06	5.92381e+06	5.0587e+06	6.68512e+06	7.08698e+06				1.3137e+06	911832	-714582	150529	3.05858e+06	2.07097e+06	310196	1.07908e+06	229188	150040			0.980382	0.663818	0.0994289
11-Aminoundecanoic acid	C11 H23 N O2	201.173	0.98	2.02082e+06	3.61712e+06	2.32982e+06	2.27409e+06	3.03904e+06	2.73841e+06	2.95619e+06	1.84432e+06	8.14265e+06	3.47204e+06	1.86072e+06				-160103	1.45122e+06	6.12183e+06	-176502	935374	717586	1.01822e+06	253266	308997	1.5963e+06			0.0995606	0.0763794	0.108379
DA9185000	C12 H10 O S	202.045	0.428	259624090	263157905	234143097	227933818	242799076	223008592	277502551	253193755	195100706	226117056	216383106				-43240984	-33507034	-64523384	-6430335	17878461	-36615498	-16825014	-31690272	-25480993	3533815			-0.0887977	0.18186	0.0835655
1-Oxo-1,2,4-butanetricarboxylic acid	C7 H8 O7	204.028	0.406	7.53557e+06	9.06099e+06	6.54062e+06	9.15564e+06	6.91335e+06	6.85971e+06	6.51252e+06	7.42017e+06	7.28786e+06	5.89776e+06	7.19148e+06				-344087	-1.63781e+06	-247711	-115400	-1.02305e+06	-675863	-622218	1.62007e+06	-994946	1.52542e+06			5.26087	3.47551	3.19965
1,4,5-Trihydroxy-5-hydroxymethyl-2-methoxycyclohex-1-en-3-one	C8 H12 O6	204.064	0.478	1.70549e+06	1.98022e+06	1.75623e+06	1.88505e+06	1.41528e+06	1.67819e+06	1.60788e+06	1.69139e+06	1.54172e+06	2.10691e+06	1.21926e+06				-486226	401415	-163774	-14103.1	-97614.6	-27303.8	-290213	179557	50741.8	274735			-0.402793	-0.112665	-1.19752
DL-Tryptophan	C11 H12 N2 O2	204.09	0.69	124458255	150410379	129378117	157587945	149482220	125661465	174474854	224309427	136004019	118859077	129378469				4920214	-5599178	11545764	99851172	50016599	1203210	25023965	33129690	4919862	25952124			0.286268	0.00688652	0.143224
quinoclamine	C10 H6 Cl N O2	207.01	0.478	1.87639e+06	1.81697e+06	1.58104e+06	1.69467e+06	1.70187e+06	1.70304e+06	2.64901e+06	1.61506e+06	2.40004e+06	1771360	1.52768e+06				-348704	-105029	523648	-261328	772623	-173351	-174515	-181721	-295350	-59423.6			-1.06143	0.238149	0.239748
methyl isoquinoline-3-carboxylate	C11 H9 N O2	209.043	0.576	6.86397e+07	100534646	5.30021e+07	5.61804e+07	7.08517e+07	6.39006e+07	8.16982e+07	7.44617e+07	8.8224e+07	85929192	6.23085e+07				-6.33119e+06	1.72895e+07	1.95843e+07	5.82203e+06	1.30585e+07	-4.73916e+06	2212016	-1.24593e+07	-1.56376e+07	3.18949e+07			0.325141	-0.117999	0.0550765
AMAC	C13 H10 N2 O	210.079	5.376	41026.3	41204.9	106385	70512.2	44536.3	228106	439208	472315	779541	389513	473551				432525	348486	738515	431288	398181	187080	3509.98	29485.9	65359	178.604			0.19463	0.0914443	0.00171567
240I539PWQ	C5 H14 N O6 P	215.056	0.744	1.02906e+06	1.44308e+06	991311	842362	1.26096e+06	851851	1.11515e+07	1.26297e+06	881982	1.08561e+06	836879				-192183	56549	-147081	233912	1.01224e+07	-177212	231900	-186700	-37751.3	414014			71.9125	-1.25896	1.64748
2,3,4-Trihydroxy-3-methylbutyl dihydrogen phosphate	C5 H13 O7 P	216.04	0.434	169646717	172261807	139880475	145194636	134395470	145138045	168353668	132934349	147274793	169132579	131715017				-37931700	-514138	-22371924	-36712368	-1293049	-24508672	-35251247	-24452081	-29766242	2615090			0.00867042	0.164341	0.236374
4-amino-2-methyl-5-phosphooxymethylpyrimidine	C6 H10 N3 O4 P	219.04	0.443	2.57467e+06	2.5887e+06	1.12041e+06	2.7649e+06	2.36952e+06	1.8519e+06	3.2162e+06	2.42933e+06	1.491e+06	2.43489e+06	1.92402e+06				-650653	-139776	-1.08367e+06	-145342	641535	-722765	-205148	190236	-1.45426e+06	14027			-0.196222	0.221067	0.062747
D-PANTOTHENIC ACID	C9 H17 N O5	219.111	0.513	4.01258e+06	4.03541e+06	4.6174e+06	2.78553e+06	2.97456e+06	3.79978e+06	3.49702e+06	3.92363e+06	3.61786e+06	3.20178e+06	2.81687e+06				-1.19571e+06	-810803	-394720	-88948.8	-515560	-212805	-1.03802e+06	-1.22705e+06	604823	22828.5			0.166871	0.0688783	0.335974
1D-3-amino-1-guanidino-1,3-dideoxy-scyllo-inositol	C7 H16 N4 O4	220.117	0.703	3.41749e+06	1.58965e+06	2.21634e+06	2.49088e+06	2.80204e+06	2.36674e+06	1.13498e+06	1.55165e+06	2.14719e+06	1.82625e+06	3.87386e+06				456363	-1.59124e+06	-1.2703e+06	-1.86584e+06	-2.28251e+06	-1.05075e+06	-615451	-926613	-1.20115e+06	-1.82784e+06			0.277454	0.127725	0.074812
Cyprodenate	C13 H25 N O2	227.188	5.328	538565	1.15282e+06	2.5989e+06	2.02861e+06	4.5015e+06	1.04736e+06	561617	961042	770365	777820	866972				328407	239256	231800	422477	23052.5	508800	3.96293e+06	1.49005e+06	2.06033e+06	614255			0.00427962	0.094457	0.735705
Leu-pro	C11 H20 N2 O3	228.147	0.95	26554.9	62673.5	79648.8	84829.4	56388	145626	782341	3.90012e+06	687821	330822	62376.5				35821.6	304267	661266	3.87357e+06	755786	119071	29833.1	58274.5	53093.9	36118.6			0.150483	0.023708	0.00594
TES (buffer)	C6 H15 N O6 S	229.062	0.524	6.80872e+06	5.61088e+06	3.56267e+06	2.49203e+06	3.21103e+06	3.89744e+06	5.97678e+06	5.33475e+06	8.46978e+06	4.35827e+06	2.43036e+06				-4.37836e+06	-2.45045e+06	1.66106e+06	-1.47397e+06	-831941	-2.91128e+06	-3.59769e+06	-4.31669e+06	-3.24605e+06	-1.19784e+06			0.0540141	0.189016	0.233581
propyphenazone	C14 H18 N2 O	230.142	0.621	663196	1.22296e+06	1.03557e+06	745674	970455	677745	1.58845e+06	1.08977e+06	731006	706679	647495				-15701	43482.9	67810.3	426575	925251	14548.9	307259	82478.4	372374	559760			0.602071	0.00946712	0.199937
Leu-Val	C11 H22 N2 O3	230.163	1.547	33852.3	61261.3	46715.5	54555.8	53869	71348	88374.5	1.17973e+06	123883	60673.2	37181.4				3329.13	26821	90030.6	1.14587e+06	54522.3	37495.7	20016.7	20703.5	12863.2	27409.1			0.0410859	0.0282554	0.0150838
MFCD00010043	C16 H10 S	234.049	0.47	3.33596e+06	2.83783e+06	3.63897e+06	3.87228e+06	3.72077e+06	3.3063e+06	3.91957e+06	3.19975e+06	2.58887e+06	3.35894e+06	3401010				65046.6	22979.5	-747098	-136215	583604	-29659.2	384807	536319	303011	-498135			-1.28521	0.0653156	-0.847421
Formylkynurenine	C11 H12 N2 O4	236.079	0.568	3.38689e+06	2.25218e+06	2.07141e+06	2.2301e+06	2.68197e+06	2.07224e+06	1.93012e+06	2.58622e+06	1.57727e+06	1.92169e+06	2.25743e+06				-1.12946e+06	-1.4652e+06	-1.80962e+06	-800668	-1.45677e+06	-1.31464e+06	-704918	-1.15679e+06	-1.31548e+06	-1.13471e+06			0.165318	0.149189	0.079996
1,3-Dipropylxanthine	C11 H16 N4 O2	236.127	0.569	479832	493553	1.03312e+06	760142	767802	704295	978056	1.95288e+06	1.38043e+07	2.56988e+06	578341				98509	2.09005e+06	1.33245e+07	1.47305e+06	498223	224463	287970	280310	553289	13720.4			0.0279376	0.0125867	0.0161478
SECONAL	C12 H18 N2 O3	238.131	0.77	212062	296340	243232	259602	266787	180762	1.37091e+06	217448	286167	205170	239483				27420.9	-6892.71	74104.5	5385.7	1.15885e+06	-31300.6	54724.2	47539.3	31169.9	84278			4.40617	-0.119011	0.208072
4-Hydroxy-5-(3,4,5-trihydroxyphenyl)pentanoic acid	C11 H14 O6	242.08	3.7	1.26345e+07	1.53559e+07	1.18215e+07	1.20516e+07	1.2546e+07	1.12093e+07	1.28897e+07	10951945	11034343	1.21222e+07	10545179				-2.08933e+06	-512351	-1.60017e+06	-1.68257e+06	255138	-1.4252e+06	-88499	-582941	-813010	2721404			-0.0559641	0.312615	0.0194121
THIOMETON	C6 H15 O2 P S3	245.996	0.631	6.16684e+06	6.70561e+06	5.3209e+06	4.1611e+06	4.50856e+06	5.73216e+06	1.1497e+07	6.3493e+06	6.27508e+06	1.35102e+07	6.3758e+06				208956	7.34336e+06	108236	182461	5.33015e+06	-434686	-1.65829e+06	-2.00574e+06	-845944	538769			0.963844	-0.0786037	-0.299866
N(2)-succinyl-L-glutamic acid	C9 H13 N O7	247.069	0.584	1.03403e+06	1.10156e+06	831579	839125	1.00315e+06	797102	1.16561e+06	807740	1.52725e+06	2.10444e+06	805403				-228624	1.07041e+06	493222	-226288	131586	-236926	-30877.8	-194903	-202448	67531.2			0.168937	-0.304179	-0.0396426
(3S,9aS)-3-(1H-Imidazol-5-ylmethyl)tetrahydro-2H-pyrido[1,2-a]pyrazine-1,4(3H,6H)-dione	C12 H16 N4 O2	248.127	1.139	995273	1.61629e+06	2.32235e+06	1.35641e+06	3.34053e+06	1.95665e+06	3.66983e+06	3.86435e+06	3.57933e+06	2.72038e+06	2.16171e+06				1.16644e+06	1.72511e+06	2.58406e+06	2.86908e+06	2.67456e+06	961379	2.34526e+06	361138	1.32708e+06	621022			0.25104	0.0902371	0.220131
6-Hydroxy-2-(4-hydroxybenzylidene)-1-benzofuran-3(2H)-one	C15 H10 O4	254.058	2.992	34204.8	24146.9	39923.3	31631.8	53416.6	1.12611e+07	2.94491e+07	416564	38491.5	75198	29744.2				-4460.65	40993.1	4286.71	382360	2.94149e+07	1.12269e+07	19211.8	-2573	5718.43	-10057.9			70.6636	26.9704	0.0461527
N-Methyldioctylamine	C17 H37 N	255.292	6.716	5.32515e+06	2.12128e+07	2.21711e+07	3.469e+07	2.54934e+07	1.84037e+07	2.69109e+07	2.38077e+07	2.39627e+07	2.19502e+07	1.82981e+07				1.2973e+07	1.66251e+07	1.86376e+07	1.84825e+07	2.15857e+07	1.30786e+07	2.01682e+07	2.93649e+07	1.6846e+07	1.58876e+07			0.16757	0.101529	0.156566
3-Carboxy-1-(beta-D-ribofuranosyl)pyridinium	C11 H14 N O6	256.082	3.535	12608.1	34678.1	80158.2	179944	92360.6	74434.6	111070	71780.3	40913	20224.9	48438				35829.9	7616.86	28305	59172.2	98461.6	61826.5	79752.5	167336	67550.2	22070.1			0.253845	0.159396	0.205611
Ancymidol	C15 H16 N2 O2	256.121	1.96	648865	926818	706624	765550	859879	747985	1.50088e+06	669563	745512	699739	629756				-19108.6	50873.9	96647.6	20698.7	852012	99120.7	211014	116686	57758.9	277953			1.41646	0.164787	0.350808
indolidan	C14 H15 N3 O2	257.116	0.867	291369	1.12943e+06	659922	726269	1.08478e+06	764647	245680	295388	390519	556763	1.15417e+06				862799	265394	99150.1	4019.04	-45688.8	473278	793416	434900	368554	838066			-0.0159035	0.16474	0.276174
2949	C12 H22 N2 O4	258.158	1.267	11562	100637	82335.4	80061.4	118668	128346	145041	150249	207186	809722	81729				70167	798160	195624	138687	133479	116784	107106	68499.4	70773.4	89074.7			0.0932776	0.0816109	0.0748478
alpha-Glutamyl-4-hydroxyproline	C10 H16 N2 O6	260.102	5.138	1.12516e+06	3.33534e+06	3.36427e+06	3.22614e+06	4.30168e+06	2.85444e+06	3.73005e+06	3.41768e+06	3.28598e+06	4.42858e+06	3.32759e+06				2.20242e+06	3.30342e+06	2.16081e+06	2.29252e+06	2.60489e+06	1.72928e+06	3.17652e+06	2.10098e+06	2.23911e+06	2.21017e+06			0.157782	0.104745	0.192406
Maclurin	C13 H10 O6	262.049	0.685	1.21476e+06	1.02078e+06	1.38309e+06	956422	1.34365e+06	1.12256e+06	1.67084e+06	1.34211e+06	854074	1.25182e+06	945378				-269383	37057.2	-360687	127354	456083	-92204.2	128889	-258339	168324	-193977			-0.608394	0.122996	-0.171932
Methohexital	C14 H18 N2 O3	262.131	1.583	77102.4	98186.4	93069.9	15264.9	117850	108743	43634.7	504999	158516	147868	132106				55003.4	70765.8	81414	427897	-33467.6	31640.6	40747.7	-61837.5	15967.5	21084			-0.0548386	0.0518449	0.0667673
EPINEPHRINE 4-SULFATE	C9 H13 N O6 S	263.047	0.592	8.74028e+06	7.43838e+06	5.50946e+06	7.33086e+06	6.42562e+06	5.76855e+06	6.89018e+06	7.26581e+06	10666851	6.85513e+06	6.3029e+06				-2.43737e+06	-1.88514e+06	1.92657e+06	-1.47447e+06	-1.8501e+06	-2.97173e+06	-2.31466e+06	-1.40942e+06	-3.23082e+06	-1.3019e+06			0.188544	0.30285	0.235888
2-(6'-methylthio)hexylmalic acid	C11 H20 O5 S	264.104	3.552	466792	1.67303e+06	1.64205e+06	1.71993e+06	2.11606e+06	2.39368e+06	1.18879e+06	1.09374e+06	1.62548e+06	1.15638e+06	2.17638e+06				1.70958e+06	689586	1.15869e+06	626945	721999	1.92689e+06	1.64927e+06	1.25313e+06	1.17526e+06	1.20624e+06			0.0923339	0.246423	0.210919
2-(6'-methylthio)hexylmalic acid	C11 H20 O5 S	264.104	0.55	9.12187e+07	4.94102e+07	4.27623e+07	5.30481e+07	37216145	4.29125e+07	4.75824e+07	4.31696e+07	4.26479e+07	7.56416e+07	3.6782e+07				-5.44367e+07	-15577065	-4.85708e+07	-4.80491e+07	-4.36363e+07	-48306208	-5.40025e+07	-3.81706e+07	-48456384	-4.18085e+07			0.147885	0.163711	0.183017
Ulodesine	C12 H16 N4 O3	264.122	1.083	2.28952e+06	3.48791e+06	2.62994e+06	2.28324e+06	2.86307e+06	2.17582e+06	2.38283e+06	1.36016e+06	1.97051e+06	2.2622e+06	2.35606e+06				66540.9	-27323.8	-319016	-929365	93311.4	-113698	573553	-6278.13	340414	1.19838e+06			0.288572	-0.351619	1.77375
alpha-Naphthoflavone	C19 H12 O2	272.083	5.384	579576	737074	727874	1.0048e+06	1.0731e+06	1.50432e+06	958199	849034	1.01995e+06	776350	772726				193150	196773	440370	269458	378623	924740	493524	425228	148297	157498			0.20681	0.505109	0.269571
chlorpropamide	C10 H13 Cl N2 O3 S	276.034	0.462	2.5525e+06	1.86157e+06	2.05436e+06	1.33686e+06	1.16643e+06	1.83702e+06	2.35162e+06	1.84733e+06	1.82262e+06	2.24747e+06	1.71935e+06				-833156	-305031	-729881	-705172	-200880	-715488	-1.38607e+06	-1.21565e+06	-498144	-690935			0.0403538	0.143731	0.278442
sulfadimidine	C12 H14 N4 O2 S	278.083	1.393	4.34442e+06	5.1816e+06	3.52369e+06	3.9649e+06	4.29762e+06	4.16837e+06	4.19982e+06	3462344	4.65234e+06	4.02274e+06	4.33303e+06				-11383	-321679	307923	-882073	-144594	-176050	-46799.5	-379519	-820731	837187			0.113829	0.138592	0.036842
Pro-tyr	C14 H18 N2 O4	278.126	1.106	170802	572599	387748	363016	498942	429610	8.2533e+06	1.13062e+06	425748	461511	302003				131201	290709	254946	959821	8.0825e+06	258808	328140	192214	216946	401797			3.30217	0.105738	0.134064
Lycocernuine	C16 H26 N2 O2	278.199	4.537	2.04599e+06	121119	134802	235550	126280	51293.4	35014	101424	111377	127485	108606				-1.93739e+06	-1.91851e+06	-1.93462e+06	-1.94457e+06	-2.01098e+06	-1.9947e+06	-1.91971e+06	-1.81044e+06	-1.91119e+06	-1.92487e+06			0.15028	0.149063	0.143459
tromantadine	C16 H28 N2 O2	280.215	4.607	2.95193e+06	174956	162565	104179	152184	27760.4	102290	105473	116053	83958.6	91134.9				-2.8608e+06	-2.86797e+06	-2.83588e+06	-2.84646e+06	-2.84964e+06	-2.92417e+06	-2.79975e+06	-2.84775e+06	-2.78937e+06	-2.77698e+06			0.143738	0.147498	0.141222
(2E)-2,3-Diphenyl-3-(2-pyridinyl)acrylonitrile	C20 H14 N2	282.115	0.591	3.37349e+06	2.88079e+06	2.72584e+06	2.57934e+06	3.14026e+06	3.01997e+06	3.61356e+06	2.17112e+06	2.64105e+06	4.09755e+06	2.5751e+06				-798391	724055	-732446	-1.20237e+06	240072	-353527	-233236	-794157	-647655	-492699			-0.0608753	0.0896443	0.0591421
3-Carboxy-1-(beta-D-glucopyranosyl)pyridinium	C12 H16 N O7	286.093	0.68	1.65584e+06	2.18533e+06	3.27896e+06	2.00836e+06	2.12839e+06	1.86078e+06	3.032e+06	2.66513e+06	1.3122e+06	2.06151e+06	2.02516e+06				369320	405671	-343640	1.00929e+06	1.37616e+06	204936	472551	352520	1.62312e+06	529492			0.348767	0.051938	0.119761
Carboxycyclophosphamide	C7 H15 Cl2 N2 O4 P	292.015	0.468	5.10457e+06	4.30267e+06	4.58663e+06	5.13762e+06	4.70102e+06	4.06341e+06	4.71934e+06	4.55088e+06	3.3699e+06	4.96862e+06	4.61453e+06				-490032	-135944	-1.73467e+06	-553686	-385221	-1.04115e+06	-403543	33057.9	-517935	-801893			0.0916954	0.247828	0.0960565
(2S)-4-Methyl-2-({[(3S,4S,5R)-2,3,4-trihydroxy-5-(hydroxymethyl)tetrahydro-2-furanyl]methyl}amino)pentanoic acid (non-preferred name)	C12 H23 N O7	293.147	0.561	150798	200743	325904	539645	307693	420631	441166	250011	497612	317490	560532				409734	166692	346814	99213.1	290368	269833	156895	388847	175107	49944.9			0.177448	0.164899	0.0958812
3,5-Dibromo-4-hydroxybenzoic acid	C7 H4 Br2 O3	293.853	0.417	5.5858e+06	6.21861e+06	6.56572e+06	7.52963e+06	6.06848e+06	6.82838e+06	7.16048e+06	6.25071e+06	5.79912e+06	6.43851e+06	6.31024e+06				724438	852704	213320	664908	1.57468e+06	1.24257e+06	482681	1.94383e+06	979915	632804			0.261926	0.206685	0.0802874
Myristyl sulfate	C14 H30 O4 S	294.187	5.452	19202.5	209568	335625	386267	640576	948414	310245	23225.1	13646.6	16153.8	18241.9				-960.642	-3048.77	-5555.94	4022.53	291042	929212	621373	367065	316422	190365			0.335182	1.07014	0.715613
7-(5-S-Methyl-5-thiopentofuranosyl)-7H-pyrrolo[2,3-d]pyrimidin-4-amine	C12 H16 N4 O3 S	296.094	0.913	319470	901911	495910	693846	759267	568677	1.01399e+06	1.49037e+06	2.07591e+06	1.08905e+06	517346				197876	769577	1.75644e+06	1.1709e+06	694525	249207	439797	374376	176440	582441			0.13813	0.0495635	0.0874688
12,13-Epoxytrichothec-9-ene-3,7,8,15-tetrol	C15 H22 O6	298.141	4.15	144881	6.0872e+06	3.26516e+07	6.01276e+07	50881946	1.91003e+06	2.35277e+06	3.67697e+06	2.57934e+06	2.66912e+06	320724				175843	2.52424e+06	2.43446e+06	3.53209e+06	2.20789e+06	1.76515e+06	5.07371e+07	5.99827e+07	3.25067e+07	5.94232e+06			0.0206155	0.0164816	0.473743
Salidroside	C14 H20 O7	300.122	1.184	566238	694752	595259	658320	640825	598997	399810	435367	276659	929116	614436				48197.5	362878	-289579	-130871	-166428	32759.1	74586.6	92082.1	29020.8	128514			-0.692753	0.136359	0.310465
4-carboxy-4'-sulfoazobenzene	C13 H10 N2 O5 S	306.031	0.468	4.25536e+06	15117620	1.21035e+07	1.38122e+07	1.01661e+07	1.15806e+07	1.03045e+07	1.30923e+07	1.01501e+07	1.00578e+07	1.04e+07				6.14467e+06	5.80244e+06	5.89477e+06	8.83691e+06	6.04918e+06	7.32521e+06	5.91074e+06	9.55687e+06	7.84819e+06	1.08623e+07			0.110093	0.133316	0.107573
Fluconazole	C13 H12 F2 N6 O	306.103	3.976	2.76551e+06	3.29905e+06	2.45248e+06	2.76673e+06	3.21062e+06	2.74741e+06	4.35839e+06	2.79487e+06	2.53702e+06	3.32777e+06	2.64433e+06				-121175	562268	-228487	29361.9	1.59289e+06	-18092.2	445114	1228.55	-313027	533547			3.43505	-0.0390157	0.959886
5,5-dimethyl-2-{[(2-phenylacetyl)amino]methyl}-1,3-thiazolane-4-carboxylic acid	C15 H20 N2 O3 S	308.119	3.456	3.03177e+06	3.611e+06	2.30163e+06	3.09055e+06	2.95552e+06	7.2921e+06	641815448	1.39438e+07	2.20497e+06	2.794e+06	2.60993e+06				-421837	-237766	-826794	1.0912e+07	6.38784e+08	4.26034e+06	-76240.9	58780.1	-730136	579235			68.4399	0.456457	-0.00816852
5,5-dimethyl-2-{[(2-phenylacetyl)amino]methyl}-1,3-thiazolane-4-carboxylic acid	C15 H20 N2 O3 S	308.12	0.622	3.82627e+06	6.04749e+06	4.58948e+06	3.93117e+06	4.68334e+06	3.5478e+06	8.84034e+06	4.67895e+06	4.33861e+06	3.91654e+06	3.26749e+06				-558782	90266.3	512341	852672	5.01407e+06	-278474	857063	104902	763205	2.22122e+06			1.25797	-0.069866	0.215028
N-Acetylneuraminic acid	C11 H19 N O9	309.106	0.503	2.20448e+06	2.48767e+06	2.53655e+06	1.79582e+06	2.16772e+06	1.6048e+06	2.75951e+06	1.70726e+06	1.83347e+06	1.99737e+06	1.46373e+06				-740746	-207108	-371011	-497218	555036	-599676	-36756.7	-408653	332072	283191			-0.344856	0.372592	0.0228377
butoctamide	C16 H29 N O5	315.204	4.937	369889	466923	346800	270557	508270	309426	505651	436729	293362	494888	308597				-61291.9	124999	-76527.1	66840	135762	-60463.7	138381	-99332.6	-23089	97033.3			4.74163	-2.11176	4.83311
2,3,7,8-Tetrachlorodibenzo-p-dioxin	C12 H4 Cl4 O2	319.895	0.422	3.68147e+06	3.31037e+06	3.27554e+06	3.84199e+06	3.36422e+06	2.66739e+06	3.55071e+06	3.1673e+06	3.2866e+06	4.37313e+06	3.44305e+06				-238419	691659	-394869	-514170	-130759	-1.01408e+06	-317256	160518	-405935	-371103			0.12194	0.945688	0.295859
1,1'-(2,5-Pyrazinediyl)di(1,2,3,4-butanetetrol)	C12 H20 N2 O8	320.123	4.145	78270.5	4.89419e+06	2.65849e+07	4.77411e+07	4.10616e+07	1.51136e+06	1.95523e+06	3.00527e+06	2.07992e+06	2.1257e+06	230717				152446	2.04743e+06	2.00165e+06	2.927e+06	1.87696e+06	1.43309e+06	4.09834e+07	4.76628e+07	2.65067e+07	4.81592e+06			0.0217962	0.0166418	0.47592
Eterobarb	C16 H20 N2 O5	320.137	0.942	1.79084e+06	1.52988e+06	959126	722806	848916	531100	503174	377825	736193	578866	759160				-1.03168e+06	-1.21197e+06	-1.05465e+06	-1.41301e+06	-1.28766e+06	-1.25974e+06	-941923	-1.06803e+06	-831713	-260962			0.187378	0.183314	0.137066
(2S)-3-Phenyl-2-({[(3S,4S,5R)-2,3,4-trihydroxy-5-(hydroxymethyl)tetrahydro-2-furanyl]methyl}amino)propanoic acid (non-preferred name)	C15 H21 N O7	327.131	0.563	102823	714824	525679	605255	623054	395456	579290	442216	937944	590778	565398				462575	487956	835122	339394	476467	292633	520232	502432	422857	612002			0.130099	0.0799035	0.142049
Benzylpenicillin	C16 H18 N2 O4 S	334.098	0.692	1.46044e+07	16257457	1.52306e+07	1.58963e+07	1.755e+07	1.34904e+07	1.38541e+07	5.69484e+07	1.3196e+07	1.25458e+07	1.74244e+07				2.82008e+06	-2.05861e+06	-1.40835e+06	4.2344e+07	-750250	-1.11399e+06	2.94562e+06	1.29196e+06	626253	1.6531e+06			-0.0165734	-0.0246086	0.06507
Benzylpenicillin	C16 H18 N2 O4 S	334.098	3.977	297547533	332137714	251322792	226283255	314100683	257155685	368022758	272614405	265691580	302584360	275439457				-22108076	5036827	-31855953	-24933128	70475225	-40391848	16553150	-71264278	-46224741	34590181			-0.449576	0.257668	-0.105596
Benzylpenicillin	C16 H18 N2 O4 S	334.099	1.962	5.72594e+06	8.15189e+06	6.40876e+06	6.51178e+06	7.83081e+06	6.13395e+06	1.35753e+07	6.45017e+06	6.80838e+06	6.83534e+06	5.64639e+06				-79551.5	1.1094e+06	1.08244e+06	724227	7.84932e+06	408013	2.10487e+06	785835	682818	2.42595e+06			1.16612	0.0606159	0.312708
2-Hydroxy-5-[(E)-(6-hydroxy-3-oxo-1-benzofuran-2(3H)-ylidene)methyl]phenyl hydrogen sulfate	C15 H10 O8 S	350.01	4.118	4604.64	93012.7	175050	509834	1.0461e+06	7.72702e+07	8.11716e+07	92658.2	6116.16	8567.02	4400.85				-203.792	3962.38	1511.52	88053.5	8.1167e+07	7.72656e+07	1.0415e+06	505229	170445	88408.1			94.6658	90.1156	1.21471
Epicillin	C16 H21 N3 O4 S	351.125	1.323	45704.5	1.47997e+06	857658	1.01987e+06	1.28671e+06	858906	1.02952e+06	712342	587586	729796	802879				757175	684092	541882	666638	983818	813202	1.24101e+06	974167	811953	1.43426e+06			0.167596	0.138531	0.211409
D-benzylpenicilloic acid	C16 H20 N2 O5 S	352.109	0.625	4.16928e+06	6.49681e+06	5.10134e+06	5.36374e+06	7.64935e+06	5.46862e+06	1.07749e+07	6.83206e+06	5.01421e+06	5.18592e+06	5.45092e+06				1.28163e+06	1.01664e+06	844926	2.66278e+06	6.60565e+06	1.29933e+06	3.48007e+06	1.19446e+06	932058	2.32753e+06			0.643824	0.12664	0.339187
Phenol red	C19 H14 O5 S	354.056	3.746	229793493	271297080	202646045	216166206	262484936	193218224	319451082	203748654	207565966	227394306	193196682				-36596811	-2399187	-22227527	-26044839	89657589	-36575269	32691443	-13627287	-27147448	41503587			-1.03603	0.422642	-0.377763
Phenol red	C19 H14 O5 S	354.056	4.504	314188	377102	240946	442828	1.67098e+06	7.63663e+06	128353	258884	249915	247673	214058				-100130	-66515.6	-64273.8	-55304.1	-185836	7.32244e+06	1.35679e+06	128640	-73242.3	62913.9			1.10674	-43.6086	-8.08036
Phenol red	C19 H14 O5 S	354.056	4.893	1.47299e+06	2.56548e+06	1.7443e+06	1.91551e+06	2.75043e+06	1.98373e+06	2.78472e+06	1.90244e+06	1.83908e+06	2.31262e+06	1.81766e+06				344671	839626	366091	429449	1.31172e+06	510736	1.27744e+06	442519	271311	1.09248e+06			0.346453	0.134896	0.337398
cannabidiolic acid	C22 H30 O4	358.215	5.836	23189.6	29165.1	58455.6	78231.1	24138.1	32600.6	53381	28945.3	24319.4	25611.5	22659.6				-529.949	2421.96	1129.87	5755.77	30191.4	9411.08	948.525	55041.5	35266	5975.51			0.287371	0.0895776	0.00902835
1,3,4-Trihydroxy-5-{[(2Z)-3-(3-hydroxy-4-methoxyphenyl)-2-propenoyl]oxy}cyclohexanecarboxylic acid	C17 H20 O9	368.113	0.394	221865	8.59631e+06	8.07506e+06	7.53184e+06	1.13888e+07	7.5275e+06	1.44364e+07	1.02195e+07	8.82255e+06	6.41426e+06	4.72768e+06				4.50581e+06	6.1924e+06	8.60068e+06	9.9976e+06	1.42146e+07	7.30564e+06	1.1167e+07	7.30997e+06	7.85319e+06	8.37445e+06			0.269041	0.138275	0.211359
Lansoprazole	C16 H14 F3 N3 O2 S	369.075	4.473	1.49456e+06	1.12658e+06	1.02204e+06	1.00962e+06	1.11527e+06	924734	846239	825861	808626	923163	908298				-586260	-571394	-685932	-668696	-648319	-569824	-379285	-484935	-472523	-367976			0.168934	0.14848	0.0988309
Isradipine	C19 H21 N3 O5	371.148	0.983	1.48832e+06	2.02224e+06	1.11124e+06	1.12e+06	1.32066e+06	865140	851741	603188	1.31623e+06	1.12431e+06	1.27676e+06				-211569	-364017	-172096	-885137	-636584	-623185	-167665	-368321	-377083	533918			0.345162	0.337897	0.0909098
SEP-174559	C16 H15 Cl N6 O3	374.091	0.623	1.91779e+06	2.95293e+06	2.54292e+06	2.19279e+06	3.19246e+06	2.26227e+06	4.766e+06	2.58463e+06	1.93682e+06	2.58694e+06	2.44957e+06				531777	669151	19031.6	666835	2.84821e+06	344478	1.27467e+06	275000	625124	1.03514e+06			0.745205	0.090129	0.333505
piposulfan	C12 H22 N2 O8 S2	386.083	4.518	798311	569674	475266	447118	423584	155352	75693.1	357942	470242	455650	472414				-325896	-342661	-328069	-440369	-722618	-642958	-374727	-351192	-323045	-228637			0.308828	0.274784	0.160149
(+)-Eudesmin	C22 H26 O6	386.172	5.518	808091	506074	443012	709036	1.19155e+06	520873	473839	530282	493305	512228	490752				-317340	-295863	-314786	-277809	-334253	-287218	383457	-99055.6	-365079	-302017			0.169504	0.145652	-0.194456
4-PHOSPHOPANTOTHENOYLCYSTEINE	C12 H23 N2 O9 P S	402.086	3.978	1.23811e+06	603228	387099	420829	558576	529867	662478	457978	579653	676873	518489				-719623	-561240	-658459	-780135	-575635	-708245	-679536	-817283	-851013	-634885			0.114608	0.141011	0.135295
(3S,5R,10R,12S,14S,15R,16R)-3,5,10,14,15-Pentahydroxy-12,16-dimethyl-2-icosanone	C22 H44 O6	404.314	7.745	72104.1	133870	101987	121072	217310	1.61825e+06	340474	155935	123503	138513	86344.4				14240.2	66408.7	51398.7	83830.9	268370	1.54614e+06	145206	48967.7	29882.4	61766			0.752802	4.33707	0.407316
7-ketodeoxycholic acid	C24 H38 O5	406.272	4.489	77472.2	88894.4	103626	78644.3	91372.6	234905	533177	82291.6	87092.6	74556.2	84673.3				7201.09	-2916.08	9620.36	4819.34	455705	157433	13900.3	1172.07	26153.4	11422.2			7.92911	2.73928	0.241861
cholic acid	C24 H40 O5	408.287	4.686	688828	722689	730731	654349	958658	1.52953e+06	855912	777993	703321	757389	706537				17709.3	68561	14493.1	89164.8	167084	840699	269830	-34478.7	41903.4	33861.3			0.722635	3.63602	1.16701
Inspra	C24 H30 O6	414.203	5.796	707679	5.03434e+06	1.76847e+06	4.65524e+06	2.1304e+06	1.68456e+06	1.72049e+06	2.01318e+06	1.3085e+06	1.0539e+06	1.083e+06				375326	346226	600823	1.3055e+06	1.01281e+06	976885	1.42272e+06	3.94756e+06	1.06079e+06	4.32666e+06			0.0846624	0.0816597	0.118928
O-Carbamoyl-deacetylcephalosporin C	C15 H20 N4 O8 S	416.102	3.979	2.0576e+06	2.33946e+06	1.86611e+06	1.90528e+06	2.09233e+06	1.89847e+06	2.2012e+06	1.58596e+06	2.0703e+06	2.11157e+06	1.69018e+06				-367421	53971.4	12698.3	-471639	143604	-159125	34730.5	-152318	-191489	281867			-0.172118	0.190722	-0.0416268
1,4-Bis(2-ethylhexyl) sulfosuccinate	C20 H38 O7 S	422.234	6.088	174131	107999	129398	3.32553e+06	139400	119919	121574	152280	116309	109245	134042				-40088.9	-64886	-57821.9	-21850.8	-52556.8	-54212	-34730.3	3.1514e+06	-44733	-66131.6			-0.018403	-0.0189825	-0.0121609
L-adenosylselenohomocysteine	C14 H20 N6 O5 Se	432.066	3.976	2.6565e+06	2.91228e+06	2.19684e+06	2.62053e+06	2.91554e+06	2.28282e+06	2.93695e+06	2.29837e+06	2.36038e+06	3.15937e+06	2.51594e+06				-140559	502868	-296124	-358132	280449	-373685	259040	-35972.5	-459667	255774			-0.527345	0.702661	-0.487088
Brexpiprazole	C25 H27 N3 O2 S	433.181	0.554	51983.7	175767	118258	113235	58877.1	245189	91395.3	227646	122159	180132	156141				104158	128149	70175.7	175662	39411.6	193205	6893.47	61251	66274	123783			0.054029	0.264863	0.00945019
fludroxycortide	C24 H33 F O6	436.228	3.817	2.45955e+06	2.13379e+06	2.29367e+06	2.36038e+06	2.34746e+06	2.42487e+06	2.81186e+06	6.60504e+06	2.17877e+06	2.09878e+06	2.01326e+06				-446294	-360772	-280778	4.14549e+06	352315	-34679.6	-112093	-99170	-165883	-325757			0.142821	-0.0140583	-0.0454402
Alpertine	C25 H31 N3 O4	437.231	3.931	455401	515227	386460	376006	328446	326648	1.35621e+06	4.07823e+06	325828	372105	295819				-159582	-83296.5	-129574	3.62283e+06	900807	-128754	-126955	-79395.6	-68941.8	59825.2			0.284898	-0.0407209	-0.0401521
Militarinone A	C26 H37 N O6	459.261	5.795	2.08174e+06	19915911	6.48748e+06	1.54371e+07	7.67221e+06	6.48809e+06	6.88092e+06	7.57288e+06	4.72759e+06	4.08481e+06	4.21296e+06				2.13122e+06	2.00307e+06	2.64584e+06	5.49114e+06	4.79918e+06	4.40635e+06	5.59047e+06	1.33554e+07	4.40574e+06	1.78342e+07			0.100262	0.0920549	0.116793
Militarinone A	C26 H37 N O6	459.262	5.516	537204	249404	242015	387663	619129	298129	301300	248214	276875	313003	334554				-202651	-224201	-260329	-288990	-235905	-239076	81924.8	-149541	-295189	-287800			0.138061	0.139917	-0.0479457
(1R,2R,3S,4R,5R,6R)-2-(beta-L-Arabinopyranosyloxy)-3,4,5,6-tetrahydroxycyclohexyl 1H-indol-3-ylacetate	C21 H27 N O11	469.159	0.57	24571.2	64920.7	134608	96118.6	53261.1	155545	50572.8	103618	33812.9	52773.4	30567.7				5996.6	28202.2	9241.78	79046.6	26001.7	130974	28690	71547.4	110037	40349.5			0.0754938	0.380273	0.0832991
Mucronine B	C28 H36 N4 O4	492.273	4.155	12894.9	11426.7	9622.04	10453.1	9541.05	9062.51	189649	8.49785e+06	13886.3	8785.46	8991.99				-3902.96	-4109.49	991.337	8.48495e+06	176754	-3832.44	-3353.9	-2441.81	-3272.9	-1468.23			0.0208664	-0.000452432	-0.000395938
(2beta,3beta,5beta,20xi,22R)-2,3,14,20,22,25-Hexahydroxy-6-oxocholest-7-en-26-al	C27 H42 O8	494.289	4.163	56888.3	15670.4	11490.7	18567.2	15008.6	19132.9	11788.6	11558.2	22308.9	142180	2.1627e+06				2.10581e+06	85291.2	-34579.4	-45330.2	-45099.8	-37755.4	-41879.8	-38321.2	-45397.6	-41217.9			-0.0227059	-0.0190083	-0.0210847
Taurochenodeoxycholic acid	C26 H45 N O6 S	499.297	5.021	54220.5	2.65527e+06	3.85937e+06	108248346	1.11473e+07	790486	5.43683e+06	213425	53952.4	53612.7	62419.6				8199.13	-607.855	-268.147	159204	5.38261e+06	736266	1.1093e+07	1.08194e+08	3.80515e+06	2.60105e+06			0.0469004	0.00641532	0.0966572
3,4,4',9-Tetrahydroxy-7-methoxy-7'-methyl-1a'H,3H-spiro[naphtho[2,3-b]furan-2,2'-oxireno[c]pyrano[4,3-g]chromene]-5,5',8(9b'H)-trione	C25 H16 O12	508.064	3.977	2.31242e+06	2.12999e+06	1.81394e+06	1.71674e+06	1.77582e+06	1.88192e+06	2.47856e+06	1.68782e+06	1.8289e+06	1.79113e+06	1.67591e+06				-636512	-521293	-483525	-624599	166139	-430504	-536601	-595684	-498487	-182432			-0.0468985	0.121524	0.151474
Sulfoglycolithocholic acid	C26 H43 N O7 S	513.276	4.627	21713.9	100072	133764	361916	1.63538e+06	302413133	1.06291e+07	39708.8	19888.5	20629.2	27960.3				6246.35	-1084.74	-1825.38	17994.9	1.06073e+07	3.02391e+08	1.61366e+06	340202	112050	78358.1			19.2182	547.869	2.92361
taurohyocholic acid	C26 H45 N O7 S	515.291	4.776	40259.7	374267	420882	1.68285e+06	240634714	1638538096	2.91875e+07	91081	28451.1	36809.8	28845.3				-11414.4	-3449.9	-11808.6	50821.3	2.91473e+07	1.6385e+09	2.40594e+08	1.64259e+06	380622	334007			12.2397	688.048	101.032
taurohyocholic acid	C26 H45 N O7 S	515.292	4.512	46417.6	1.93584e+06	1.62841e+06	3.25914e+06	8.3377e+06	595909692	2176885984	405821	52723.8	69874.3	120864				74446	23456.7	6306.16	359404	2.17684e+09	5.95863e+08	8.29128e+06	3.21272e+06	1.58199e+06	1.88942e+06			304.549	83.3638	1.15999
3-O-(alpha-L-olivosyl)oleandolide	C26 H44 O10	516.295	4.53	2951.92	426227	325354	737300	1.39585e+06	89340601	311931645	84474.5	7474.43	7822.45	18801.5				15849.6	4870.53	4522.51	81522.6	3.11929e+08	8.93376e+07	1.39289e+06	734348	322402	423276			196.578	56.3008	0.877806
(3alpha,7alpha,12alpha)-3,7,12,26-Tetrahydroxycholestan-27-yl hydrogen sulfate	C27 H48 O8 S	532.308	5.101	4756.72	275338	184740	872253	36773.9	1.56598e+06	471148	4425.18	4443.88	4592.54	4386.01				-370.707	-164.18	-312.839	-331.537	466391	1.56122e+06	32017.2	867496	179983	270582			0.354163	1.18554	0.0243129
4829	C36 H62 N4	550.495	10.619	46813	168678	95276.9	107557	238343	5.29495e+06	194931	287696	96054	98334.8	144724				97911.1	51521.8	49241	240883	148118	5.24814e+06	191530	60743.7	48464	121865			0.220863	7.82568	0.285597
Thiamine Disulfide	C24 H34 N8 O4 S2	562.214	2.123	286587	4.66819e+06	2.75558e+06	2.34546e+06	3.12724e+06	2.83948e+06	4.40702e+06	3.04999e+06	2.77679e+06	2.65595e+06	1.76347e+06				1.47689e+06	2.36937e+06	2.4902e+06	2.76341e+06	4.12043e+06	2.55289e+06	2.84065e+06	2.05888e+06	2.469e+06	4.3816e+06			0.228794	0.141754	0.157732
